# Supplementary material for: Transcriptional Characterization of a Widely-Used Grapevine Rootstock Genotype under Different Iron-Limited Conditions
Source: Front Plant Sci. 2017 Jan 5;7:1994. doi: 10.3389/fpls.2016.01994 (PMC5214570; doi:10.3389/fpls.2016.01994)
Supplement: Supplementary Data Sheet 1 — List of Differentially Expressed Genes identified in root apices of 101.14 rootstock genotype upon −Fe growing conditions. [file DataSheet1.xlsx]

## Sheet: results_pairwise_minusFe_vs_Ctr
Additional file 1 - List of Differentially Expressed Genes identified in root apexes of 101.14 rootstock genotype upon -Fe growing conditions.
ID	baseMean	log2FoldChange	lfcSE	stat	pvalue	padj	Function	References	VitisNet	Gene Ontology
VIT_09s0002g05280	3746.25	1.11719	0.182137	6.1338	8.58052e-10	5.73849e-07	2-oxoglutarate-dependent dioxygenase	0	0	Carbohydrate Metabolic Process
VIT_18s0001g01840	6313.93	1.17792	0.197136	5.97516	2.29861e-09	1.29454e-06	1-aminocyclopropane-1-carboxylate oxidase	0	vv10640Propanoate_metabolism vv30008Ethylene_signaling	Carbohydrate Metabolic Process
VIT_16s0050g02660	197.717	-1.54007	0.258205	-5.96452	2.45353e-09	1.34636e-06	Pyruvate kinase	0	vv10010Glycolysis vv10230Purine_metabolism vv10620Pyruvate_metabolism vv10710Carbon_fixation	Carbohydrate Metabolic Process
VIT_05s0094g00360	1250.93	-1.43549	0.255269	-5.62346	1.87174e-08	8.17493e-06	Chitinase class IV	0	vv10530Aminosugars_metabolism	Carbohydrate Metabolic Process
VIT_09s0002g05340	1682.33	1.49833	0.278821	5.3738	7.70924e-08	2.74976e-05	2-oxoglutarate-dependent dioxygenase	0	0	Carbohydrate Metabolic Process
VIT_00s0220g00070	1309.08	1.40127	0.283308	4.9461	7.57152e-07	0.000216051	Latex cyanogenic beta glucosidase	0	vv10500Starch_and_sucrose_metabolism vv10902Monoterpenoid_biosynthesis vv40006Cell_wall	Carbohydrate Metabolic Process
VIT_12s0028g01100	214.121	1.11847	0.233421	4.79163	1.6543e-06	0.000416514	Aldo/keto reductase	0	vv10040Pentose_glucuronate_interconversion vv10051Fructose_and_mannose_metabolism vv10052Galactose_metabolism vv10561Glycerolipid_metabolism vv10620Pyruvate_metabolism	Carbohydrate Metabolic Process
VIT_03s0038g03400	10331.2	-1.05899	0.223304	-4.74237	2.11236e-06	0.000519616	Endochitinase 1, basic	0	vv10530Aminosugars_metabolism	Carbohydrate Metabolic Process
VIT_09s0002g05350	1020.11	1.10115	0.248725	4.42717	9.54766e-06	0.00179236	2-oxoglutarate-dependent dioxygenase	0	0	Carbohydrate Metabolic Process
VIT_00s0324g00050	647.225	-1.32931	0.309775	-4.29122	1.77695e-05	0.00267806	UDP-glucose glucosyltransferase	0	vv10500Starch_and_sucrose_metabolism	Carbohydrate Metabolic Process
VIT_04s0023g03040	6974.07	0.778887	0.189005	4.12098	3.77264e-05	0.00495326	Lactoylglutathione lyase	0	vv10620Pyruvate_metabolism	Carbohydrate Metabolic Process
VIT_05s0094g00200	68.9624	-1.38603	0.342691	-4.04456	5.24225e-05	0.00648494	Chitinase class IV	0	vv10530Aminosugars_metabolism	Carbohydrate Metabolic Process
VIT_12s0059g02150	3253.09	-1.15866	0.290513	-3.98831	6.65462e-05	0.00780438	Aconitate hydratase, cytoplasmic	0	vv10020Citrate_cycle vv10630Glyoxylate_and_dicarboxylate_metabolism vv10720Reductive_carboxylate_cycle	Carbohydrate Metabolic Process
VIT_02s0154g00350	790.743	-0.870486	0.223864	-3.88846	0.000100881	0.0105315	L-lactate dehydrogenase A	0	vv10010Glycolysis vv10272Cysteine_metabolism vv10620Pyruvate_metabolism vv10640Propanoate_metabolism	Carbohydrate Metabolic Process
VIT_09s0002g02940	573.231	-0.87427	0.233173	-3.74945	0.000177225	0.0167083	Myo-inositol oxygenase 1	0	vv10562Inositol_phosphate_metabolism	Carbohydrate Metabolic Process
VIT_16s0100g01210	328.743	1.21972	0.330523	3.69028	0.000224011	0.0196523	6-phospho 3-hexuloisomerase	0	vv10030Pentose_phosphate	Carbohydrate Metabolic Process
VIT_18s0001g05060	533.306	-0.916144	0.252114	-3.63385	0.000279221	0.022895	2,3-bisphosphoglycerate-dependent phosphoglycerate mutase	0	vv10010Glycolysis	Carbohydrate Metabolic Process
VIT_06s0004g07280	445.662	-0.983928	0.273519	-3.5973	0.000321542	0.0251617	UDP-glucuronosyl/UDP-glucosyltransferase	0	vv10040Pentose_glucuronate_interconversion vv10500Starch_and_sucrose_metabolism	Carbohydrate Metabolic Process
VIT_00s0194g00110	337.222	-0.767796	0.217072	-3.53706	0.000404612	0.0303562	4-nitrophenylphosphatase	0	vv10630Glyoxylate_and_dicarboxylate_metabolism	Carbohydrate Metabolic Process
VIT_19s0014g02480	3484.66	0.628927	0.180546	3.48347	0.000494967	0.0346961	Haloacid dehalogenase hydrolase	0	vv10630Glyoxylate_and_dicarboxylate_metabolism	Carbohydrate Metabolic Process
VIT_14s0066g00240	85.9566	-1.169	0.342411	-3.41404	0.000640079	0.0413847	Alpha-L-fucosidase 2 precursor	0	vv10511N-Glycan_degradation	Carbohydrate Metabolic Process
VIT_11s0016g05360	236.355	0.829153	0.243072	3.41113	0.000646932	0.0417018	Phospholipase D alpha 1 precursor (PLD 1) (Choline phosphatase 1)	0	vv10564Glycerophospholipid_metabolism vv10565Ether_lipid_metabolism vv30001ABA_signaling vv34020Calcium_signaling_pathway vv50110Protein_coat	Carbohydrate Metabolic Process
VIT_11s0052g01400	966.348	0.592263	0.174013	3.40356	0.000665127	0.0423643	Ribitol kinase	0	vv10040Pentose_glucuronate_interconversion	Carbohydrate Metabolic Process
VIT_01s0011g00250	2166.25	0.508936	0.150763	3.37574	0.000736177	0.0459327	6-phosphogluconolactonase	0	vv10030Pentose_phosphate	Carbohydrate Metabolic Process
VIT_00s0264g00030	6929.04	-0.691718	0.205915	-3.35924	0.000781576	0.0471358	Aconitate hydratase, cytoplasmic	0	vv10020Citrate_cycle vv10630Glyoxylate_and_dicarboxylate_metabolism vv10720Reductive_carboxylate_cycle	Carbohydrate Metabolic Process
VIT_13s0047g00240	19.0407	1.90926	0.343132	5.56419	2.63367e-08	1.06346e-05	Pectinesterase family	0	vv40006Cell_wall	Cell Wall Metabolism
VIT_06s0061g00120	482.92	-1.63226	0.323207	-5.0502	4.4134e-07	0.000142117	Beta-1,3-glucanase [Vitis riparia]	0	0	Cell Wall Metabolism
VIT_05s0020g02730	144.84	-1.42268	0.344577	-4.12878	3.64688e-05	0.00484764	Nectarin IV NEC4	0	0	Cell Wall Metabolism
VIT_17s0000g06360	269.12	-1.01511	0.301676	-3.3649	0.000765704	0.0468195	Expansin (VvEXPA17)	Dal Santo, 2013	vv30003Auxin_signaling	Cell Wall Metabolism
VIT_09s0002g03450	772.845	1.48228	0.199973	7.41241	1.24026e-13	2.65429e-10	Taurine dioxygenase	0	vv10272Cysteine_metabolism	Cellular Amino Acids and Derivative Metabolic Process
VIT_10s0003g00900	713.481	1.93974	0.303899	6.38283	1.73849e-10	1.48847e-07	Anthranilate N-hydroxycinnamoyl/benzoyltransferase	0	vv10400Phenylalanine_tyrosine_and_tryptophan_biosynthesis	Cellular Amino Acids and Derivative Metabolic Process
VIT_01s0011g04010	193.489	-1.4723	0.32668	-4.50688	6.57891e-06	0.00132826	Catalytic	0	0	Cellular Amino Acids and Derivative Metabolic Process
VIT_01s0010g02010	70.6553	-1.53447	0.344451	-4.45482	8.39637e-06	0.00160438	Anionic peroxidase	0	vv10360Phenylalanine_metabolism vv10680Methane_metabolism	Cellular Amino Acids and Derivative Metabolic Process
VIT_03s0088g01180	934.778	-1.33434	0.306026	-4.3602	1.29945e-05	0.00222476	Proline iminopeptidase	0	vv10330Arginine_and_proline_metabolism	Cellular Amino Acids and Derivative Metabolic Process
VIT_01s0011g05930	166.145	1.48074	0.351886	4.20801	2.57631e-05	0.00372538	S-adenosyl-L-methionine:carboxyl methyltransferase	0	0	Cellular Amino Acids and Derivative Metabolic Process
VIT_16s0039g02750	1140.6	-0.964536	0.24452	-3.94462	7.99271e-05	0.00890895	NADH glutamate dehydrogenase	0	vv10251Glutamate_metabolism vv10330Arginine_and_proline_metabolism vv10910Nitrogen_metabolism	Cellular Amino Acids and Derivative Metabolic Process
VIT_14s0068g00830	1167.76	0.963609	0.253047	3.80803	0.000140079	0.0136828	2,3,4,5-tetrahydropyridine-2,6-dicarboxylate N-succinyltransferase	0	vv10300Lysine_biosynthesis	Cellular Amino Acids and Derivative Metabolic Process
VIT_03s0091g00080	2717.54	0.604105	0.160505	3.76378	0.000167365	0.0158486	Methylthioribose kinase	0	vv10271Methionine_metabolism	Cellular Amino Acids and Derivative Metabolic Process
VIT_09s0018g01190	2195.78	0.723857	0.196937	3.67558	0.000237313	0.020315	Anthranilate N-benzoyltransferase	0	vv10400Phenylalanine_tyrosine_and_tryptophan_biosynthesis	Cellular Amino Acids and Derivative Metabolic Process
VIT_09s0002g03460	87.0386	1.09831	0.304308	3.60919	0.000307153	0.024256	Taurine dioxygenase	0	vv10272Cysteine_metabolism	Cellular Amino Acids and Derivative Metabolic Process
VIT_08s0007g00890	2059.04	0.727731	0.207556	3.5062	0.000454561	0.0326445	Tropinone reductase	0	vv10220Urea_cycle_and_metabolism_of_amino_groups	Cellular Amino Acids and Derivative Metabolic Process
VIT_14s0036g00520	909.835	-1.12929	0.322615	-3.50042	0.000464522	0.0331375	L-allo-threonine aldolase	0	vv10260Glycine_serine_and_threonine_metabolism	Cellular Amino Acids and Derivative Metabolic Process
VIT_04s0069g00300	414.703	0.740169	0.211909	3.49287	0.000477866	0.0336408	Gamma-aminobutyrate transaminase subunit precursor isozyme 3	0	vv10251Glutamate_metabolism vv10252Alanine_and_aspartate_metabolism vv10410Beta-alanine_metabolism vv10650Butanoate_metabolism	Cellular Amino Acids and Derivative Metabolic Process
VIT_08s0058g00970	438.928	-1.10856	0.318727	-3.47808	0.000505014	0.0350903	Cationic peroxidase	0	vv10360Phenylalanine_metabolism vv10680Methane_metabolism	Cellular Amino Acids and Derivative Metabolic Process
VIT_14s0066g01240	155.666	-1.02408	0.301671	-3.39468	0.000687086	0.043248	L-aspartate oxidase	0	vv10252Alanine_and_aspartate_metabolism vv10760Nicotinate_and_nicotinamide_metabolism	Cellular Amino Acids and Derivative Metabolic Process
VIT_11s0016g04960	398.32	0.811429	0.242852	3.34124	0.000834043	0.0490367	Aspartate-glutamate racemase	0	vv10252Alanine_and_aspartate_metabolism	Cellular Amino Acids and Derivative Metabolic Process
VIT_06s0009g00370	240.08	-1.65513	0.279905	-5.91317	3.35585e-09	1.79546e-06	U-box domain-containing protein	0	0	Cellular Homeostasis
VIT_12s0057g01080	4680.17	1.29522	0.280629	4.61541	3.92318e-06	0.000883789	Kelch repeat-containing protein	0	0	Cellular Homeostasis
VIT_04s0044g01150	21.0795	-1.407	0.35284	-3.98763	6.67352e-05	0.00780438	Aminotransferase, class V	0	0	Cellular Homeostasis
VIT_08s0007g02260	929.524	0.823371	0.223523	3.68361	0.000229954	0.0198437	Carboxylic ester hydrolase	0	0	Cellular Homeostasis
VIT_19s0027g00740	928.1	0.648208	0.179486	3.61146	0.000304475	0.0241336	Inhibitor of apoptosis	0	0	Cellular Homeostasis
VIT_09s0002g01040	4559.61	0.662969	0.192703	3.44037	0.000580926	0.0388513	Subtilase	0	0	Cellular Homeostasis
VIT_09s0054g00910	92.5867	-1.20977	0.352753	-3.4295	0.000604696	0.0398188	Chaperone BCS1 mitochondrial	0	0	Cellular Homeostasis
VIT_08s0007g02440	108.502	1.09975	0.323036	3.4044	0.000663086	0.0423603	Aspartyl protease	0	0	Cellular Homeostasis
VIT_04s0008g00100	839.62	-1.80993	0.234577	-7.71569	1.2033e-14	3.21898e-11	AMP binding protein	0	0	Cellular Process
VIT_14s0060g00120	5689.92	1.94607	0.271911	7.15701	8.24584e-13	1.20508e-09	Germin-like protein 2 [Vitis vinifera]	0	0	Cellular Process
VIT_15s0107g00550	519.625	1.73341	0.250008	6.93341	4.10818e-12	4.62732e-09	Tetratricopeptide repeat domain male sterility MS5	0	0	Cellular Process
VIT_14s0128g00660	252.677	2.13881	0.338293	6.32234	2.57627e-10	2.04203e-07	Germin-like protein 3 [Vitis vinifera]	0	0	Cellular Process
VIT_08s0007g05570	507.049	-1.47415	0.256144	-5.75515	8.65633e-09	4.21032e-06	Embryo-abundant protein	0	0	Cellular Process
VIT_06s0080g00090	275.531	-1.72064	0.29976	-5.74005	9.46464e-09	4.50117e-06	CYP94A1	0	0	Cellular Process
VIT_14s0128g00650	136.738	1.5189	0.308054	4.93063	8.19656e-07	0.000230809	Germin-like protein 3 [Vitis vinifera]	0	0	Cellular Process
VIT_15s0048g02900	791.858	1.3763	0.295767	4.65334	3.26594e-06	0.000751553	CYP78A3p	0	0	Cellular Process
VIT_18s0001g15130	1159.51	-0.982572	0.213801	-4.59573	4.3124e-06	0.000932218	WD40 repeat protein	0	0	Cellular Process
VIT_07s0141g00890	126.792	-1.40328	0.311803	-4.50054	6.77819e-06	0.0013557	CYP94A1	0	0	Cellular Process
VIT_12s0055g00850	62.9419	-1.58266	0.352782	-4.48622	7.24964e-06	0.00141483	Nodulin	0	0	Cellular Process
VIT_01s0010g03560	819.734	1.50025	0.336543	4.45783	8.27949e-06	0.0015963	CYP78A5	0	0	Cellular Process
VIT_14s0128g00670	2678.47	1.29736	0.29708	4.36703	1.25945e-05	0.00217368	Germin-like protein 3 [Vitis vinifera]	0	0	Cellular Process
VIT_18s0001g06180	151.648	-1.42153	0.351394	-4.04541	5.22326e-05	0.00648494	Phosphate-induced protein 1	0	0	Cellular Process
VIT_18s0166g00090	738.29	0.854666	0.211456	4.04181	5.30403e-05	0.00648637	VQ motif-containing protein	0	0	Cellular Process
VIT_15s0048g01700	94.1386	1.12467	0.285733	3.93609	8.2821e-05	0.0090895	CYP86A1	0	0	Cellular Process
VIT_12s0059g02070	883.053	1.09227	0.279112	3.91339	9.10084e-05	0.0096899	CYP712A1	0	0	Cellular Process
VIT_07s0104g00860	2224.61	0.629437	0.166568	3.77885	0.000157553	0.0149857	WD40	0	0	Cellular Process
VIT_03s0180g00070	22195	0.739688	0.197934	3.73704	0.000186202	0.0173257	Cyclase	0	0	Cellular Process
VIT_00s0561g00020	614.67	-1.07947	0.29265	-3.68859	0.000225497	0.0196523	Stem-specific protein TSJT1	0	0	Cellular Process
VIT_16s0050g00080	1344.15	0.95056	0.258227	3.68111	0.000232224	0.0199591	Remorin	0	0	Cellular Process
VIT_07s0031g00870	972.135	0.947442	0.262128	3.61443	0.000301014	0.023948	Patatin	0	0	Cellular Process
VIT_02s0012g02340	284.302	-1.08448	0.308495	-3.51539	0.000439115	0.0321627	CYP76C4	0	0	Cellular Process
VIT_08s0056g01590	114.649	-1.23441	0.351984	-3.50701	0.000453175	0.0326445	Ankyrin	0	vv50108Accessory_factors_involved_in_transport	Cellular Process
VIT_04s0044g00220	162.573	-1.10596	0.319201	-3.46478	0.000530661	0.0362833	Monooxygenase	0	0	Cellular Process
VIT_08s0007g00200	1205.21	-0.649421	0.193246	-3.36059	0.00077777	0.0471358	Ankyrin repeat	0	vv50108Accessory_factors_involved_in_transport	Cellular Process
VIT_00s0567g00040	14.6123	-1.14195	0.342328	-3.33585	0.000850405	0.0498617	Patatin	0	0	Cellular Process
VIT_03s0063g01150	439.621	1.86851	0.267014	6.99782	2.59984e-12	3.27289e-09	Nodulin 1A, Senescence-associated	0	0	Developmental Process
VIT_14s0006g01210	264.634	2.04136	0.353198	5.77965	7.48548e-09	3.72551e-06	Senescence-associated protein	0	0	Developmental Process
VIT_09s0002g00420	48.3138	-1.43919	0.352488	-4.08294	4.44698e-05	0.00569879	Senescence-associated protein	0	0	Developmental Process
VIT_15s0048g02410	12266.3	0.698996	0.190571	3.66791	0.000244544	0.0206857	Myb CCA1 (circadian clock associated 1)	0	vv34710Circadian_rhythm vv60045MYBrelated	Developmental Process
VIT_00s0301g00120	23.9793	-1.16216	0.328302	-3.53991	0.000400266	0.0302433	Late embryogenesis abundant protein	0	0	Developmental Process
VIT_01s0011g05260	1673.26	0.61874	0.177653	3.48285	0.000496098	0.0346961	DELLA protein GAI1	0	vv30009Flower_development vv30010Gibberellin_signaling vv60032GRAS	Developmental Process
VIT_04s0008g07080	2596.58	1.05236	0.210884	4.99024	6.03055e-07	0.000176794	Aspartic Protease (VvAP5)	0	0	DNA/RNA Metabolic Process
VIT_09s0054g01740	985.8	1.01009	0.240435	4.2011	2.65624e-05	0.00381518	C2-HC type zinc finger protein C.e-MyT1	0	0	DNA/RNA Metabolic Process
VIT_01s0010g00240	621.589	-1.04663	0.259653	-4.03088	5.55679e-05	0.00668094	CTP-synthetase	Kosch MybA1 skin/berry	vv10240Pyrimidine_metabolism	DNA/RNA Metabolic Process
VIT_11s0037g00860	1058.77	-0.681594	0.198951	-3.42594	0.000612684	0.0399757	Haemolysin-III related	0	0	DNA/RNA Metabolic Process
VIT_13s0019g02280	502.013	0.945298	0.277291	3.40905	0.000651886	0.0418949	Regulator of chromosome condensation (RCC1)	0	vv50112Nuclear_pore_complex	DNA/RNA Metabolic Process
VIT_02s0154g00300	6496.46	-1.10731	0.326792	-3.38841	0.000702993	0.0439905	Small nuclear ribonucleoprotein Sm D3	0	0	DNA/RNA Metabolic Process
VIT_13s0067g01840	2827.18	-2.35993	0.159734	-14.7741	2.1512e-49	2.30189e-45	ferritin	0	vv10860Porphyrin_and_chlorophyll_metabolism	Generation of Energy
VIT_04s0008g04210	380.859	-1.84941	0.272511	-6.78656	1.1484e-11	1.11714e-08	GLB3 (2-on-2 hemoglobin like gene 3)	0	0	Generation of Energy
VIT_19s0014g01390	19397.4	1.1964	0.192657	6.20999	5.29877e-10	3.91031e-07	Phosphoenolpyruvate carboxylase	0	vv10620Pyruvate_metabolism vv10710Carbon_fixation vv10720Reductive_carboxylate_cycle vv34020Calcium_signaling_pathway	Generation of Energy
VIT_03s0063g01310	439.566	1.56096	0.255546	6.10834	1.00672e-09	6.33673e-07	Oxidoreductase, 2OG-Fe(II) oxygenase family	0	0	Generation of Energy
VIT_18s0001g02700	1026.47	1.01461	0.198308	5.11634	3.11521e-07	0.000102567	Chlorophyll a oxygenase (CAO)	0	vv10860Porphyrin_and_chlorophyll_metabolism vv50133Primary_active_transporter_cat_A9_to_A18	Generation of Energy
VIT_04s0008g00180	138.349	-1.30319	0.302182	-4.31258	1.61358e-05	0.0025206	NADP-dependent malic enzyme	0	vv10620Pyruvate_metabolism vv10710Carbon_fixation	Generation of Energy
VIT_02s0033g00700	988.845	-0.883618	0.215866	-4.09336	4.25175e-05	0.00548143	Nitrilase	0	vv10460Cyanoamino_acid_metabolism vv10910Nitrogen_metabolism vv11002Auxin_biosynthesis	Generation of Energy
VIT_11s0037g00290	1080.11	1.34373	0.333335	4.03116	5.55017e-05	0.00668094	Plastocyanin domain-containing protein	0	vv10195Photosynthesis vv50113Thylakoid_targeting_pathway	Generation of Energy
VIT_00s0301g00090	79.9395	-1.34262	0.336671	-3.98794	6.66498e-05	0.00780438	NDA2 (alternative NAD(P)H dehydrogenase 2)	0	vv10190Oxidative_phosphorylation vv50134Primary_active_transporter_cat_D1	Generation of Energy
VIT_10s0116g01650	1006.18	1.06806	0.272697	3.91666	8.97851e-05	0.00965574	5'-adenylylsulfate reductase (APR1)	0	vv10920Sulfur_metabolism	Generation of Energy
VIT_16s0039g01300	130.874	-1.32612	0.342669	-3.86996	0.000108852	0.0112538	Phenylalanine ammonia-lyase [Vitis vinifera]	0	vv10350Tyrosine_metabolism vv10360Phenylalanine_metabolism vv10910Nitrogen_metabolism vv10940Phenylpropanoid_biosynthesis	Generation of Energy
VIT_16s0039g01360	85.2639	-1.32019	0.34635	-3.81171	0.000138009	0.0135483	Phenylalanin ammonia-lyase [Vitis vinifera]	0	vv10350Tyrosine_metabolism vv10360Phenylalanine_metabolism vv10910Nitrogen_metabolism vv10940Phenylpropanoid_biosynthesis	Generation of Energy
VIT_06s0004g02590	881.091	-0.969846	0.26076	-3.7193	0.000199776	0.0184284	Carbonic anhydrase	0	vv10910Nitrogen_metabolism vv50124Porters_cat_30_to_64	Generation of Energy
VIT_16s0039g01120	85.4102	-1.23775	0.333158	-3.7152	0.000203042	0.0185922	Phenylalanin ammonia-lyase [Vitis vinifera]	0	vv10350Tyrosine_metabolism vv10360Phenylalanine_metabolism vv10910Nitrogen_metabolism vv10940Phenylpropanoid_biosynthesis	Generation of Energy
VIT_00s0207g00210	3046.97	1.08967	0.29408	3.70536	0.000211089	0.0190612	Photosystem II PsbO protein	0	vv10195Photosynthesis vv50113Thylakoid_targeting_pathway vv50135Primary_active_transporter_cat_D3_to_E2	Generation of Energy
VIT_16s0039g01110	84.5783	-1.22091	0.329981	-3.69995	0.000215642	0.0193144	Phenylalanin ammonia-lyase [Vitis vinifera]	0	vv10350Tyrosine_metabolism vv10360Phenylalanine_metabolism vv10910Nitrogen_metabolism vv10940Phenylpropanoid_biosynthesis	Generation of Energy
VIT_11s0016g05530	1407.64	-1.10543	0.318798	-3.46749	0.000525349	0.0360559	Plastocyanin domain-containing protein	0	vv10195Photosynthesis vv50113Thylakoid_targeting_pathway	Generation of Energy
VIT_03s0097g00710	720.308	-0.804738	0.232891	-3.45543	0.000549423	0.0373276	Glutamyl-tRNA reductase 1	0	vv10860Porphyrin_and_chlorophyll_metabolism	Generation of Energy
VIT_13s0019g03350	32.27	1.11271	0.329914	3.37271	0.000744315	0.0462267	Sedoheptulose-1,7-bisphosphatase (SBPase), Chloroplast	0	vv10710Carbon_fixation	Generation of Energy
VIT_16s0039g01100	159.208	-1.1112	0.331458	-3.35247	0.00080095	0.0477469	Phenylalanin ammonia-lyase [Vitis vinifera]	0	vv10350Tyrosine_metabolism vv10360Phenylalanine_metabolism vv10910Nitrogen_metabolism vv10940Phenylpropanoid_biosynthesis	Generation of Energy
VIT_02s0109g00080	47.8322	1.05162	0.314503	3.34374	0.000826562	0.0488653	Phosphoribulokinase	0	vv10710Carbon_fixation	Generation of Energy
VIT_05s0020g00930	9602.46	1.62876	0.180919	9.00272	2.20198e-19	9.42491e-16	Soluble diacylglycerol acyltransferase	0	vv10561Glycerolipid_metabolism vv50124Porters_cat_30_to_64	Lipid Metabolic Process
VIT_16s0039g01410	736.444	0.893585	0.194002	4.60607	4.10351e-06	0.000914783	Tocopherol O-methyltransferase, chloroplast precursor	0	vv10100Biosynthesis_of_steroids	Lipid Metabolic Process
VIT_14s0006g02170	5475.98	0.774251	0.196627	3.93766	8.22809e-05	0.00907678	Jasmonate O-methyltransferase	0	vv10592alpha-Linolenic_acid_metabolism	Lipid Metabolic Process
VIT_04s0079g00790	651.236	-0.806342	0.22566	-3.57326	0.000352564	0.0269472	Acyl-CoA synthetases (Acyl-activating enzyme 11)	0	vv10071Fatty_acid_metabolism vv50104Group_translocators	Lipid Metabolic Process
VIT_06s0080g00310	271.652	0.810164	0.24244	3.3417	0.000832664	0.0490367	Esterase/lipase/thioesterase family protein	0	0	Lipid Metabolic Process
VIT_00s0780g00030	234.007	-3.08699	0.25205	-12.2475	1.73209e-34	1.23561e-30	No hit	0	0	No Hit
VIT_11s0016g04670	179.236	2.36505	0.290964	8.12835	4.35186e-16	1.33049e-12	No hit	0	0	No Hit
VIT_05s0049g00720	1579.81	-1.49225	0.322853	-4.62209	3.79901e-06	0.000864921	No hit	0	0	No Hit
VIT_16s0098g00600	735.348	0.997356	0.216968	4.59679	4.29046e-06	0.000932218	No hit	0	0	No Hit
VIT_19s0090g01360	503.298	-1.31211	0.295501	-4.44029	8.98398e-06	0.00170147	No hit	0	0	No Hit
VIT_13s0019g03520	107.581	-1.46866	0.351876	-4.17379	2.99578e-05	0.00421794	No hit	0	0	No Hit
VIT_13s0019g03530	14.8738	-1.38019	0.339375	-4.06687	4.76487e-05	0.00599841	No hit	0	0	No Hit
VIT_01s0146g00420	134.645	1.0872	0.2689	4.04315	5.27377e-05	0.00648637	No hit	0	0	No Hit
VIT_10s0003g04080	170.446	-1.2621	0.318621	-3.96114	7.45932e-05	0.00853673	Unknown	0	0	No Hit
VIT_05s0020g04990	69.7585	-1.33496	0.337782	-3.95212	7.74603e-05	0.00877105	No hit	0	0	No Hit
VIT_05s0020g03050	1078.07	0.836741	0.21372	3.91513	9.03567e-05	0.00966862	Unknown	0	0	No Hit
VIT_18s0001g01200	101.355	1.09477	0.281056	3.89521	9.8112e-05	0.0102926	No hit	0	0	No Hit
VIT_08s0007g05840	192.129	-1.23652	0.324235	-3.81365	0.000136928	0.0135165	No hit	0	0	No Hit
VIT_05s0049g00660	812.211	-1.21596	0.32935	-3.692	0.000222495	0.0196523	No hit	0	0	No Hit
VIT_13s0158g00090	1299.78	-1.10374	0.304258	-3.62766	0.000286001	0.0231845	Unknown	0	0	No Hit
VIT_06s0080g00680	38.8918	-1.25464	0.345719	-3.62909	0.000284421	0.0231845	No hit	0	0	No Hit
VIT_12s0057g00060	205.397	-1.24495	0.353145	-3.52532	0.000422965	0.0311061	No hit	0	0	No Hit
VIT_15s0048g02640	21.181	-1.11014	0.331339	-3.35046	0.000806777	0.0479606	No hit	0	0	No Hit
VIT_08s0007g05300	1566.69	2.5822	0.307411	8.39982	4.47158e-17	1.59494e-13	ORG2 (OBP3-responsive gene 2)	0	vv30011Jasmonate_signaling vv60011BHLH	Response to Hormone Stimulus
VIT_13s0073g00400	1070.36	2.05561	0.322054	6.3828	1.73878e-10	1.48847e-07	BHLH038/ORG2 (OBP3-RESPONSIVE GENE 2)	0	vv30011Jasmonate_signaling vv60011BHLH	Response to Hormone Stimulus
VIT_04s0008g04940	331.166	1.13185	0.220896	5.1239	2.99279e-07	0.000100076	Gibberellin 3beta-hydroxylase3	0	vv10904Diterpenoid_biosynthesis vv30001ABA_signaling	Response to Hormone Stimulus
VIT_13s0047g00450	136.237	1.71689	0.340259	5.04583	4.51565e-07	0.000142117	BHLH038/ORG2 (OBP3-RESPONSIVE GENE 2)	0	vv30011Jasmonate_signaling vv60011BHLH	Response to Hormone Stimulus
VIT_16s0098g00330	1547.44	1.5363	0.314184	4.88981	1.00935e-06	0.000280535	ORG1 (OBP3-responsive gene 1)	0	vv30011Jasmonate_signaling	Response to Hormone Stimulus
VIT_06s0004g05460	239.134	1.24246	0.287533	4.32112	1.5524e-05	0.00246095	Protein phosphatase 2C DBP (VvPP2C-6)	Gambetta, 2010	vv30001ABA_signaling vv60024DBP	Response to Hormone Stimulus
VIT_12s0059g01190	418.389	1.279	0.307338	4.16154	3.16102e-05	0.00436446	Homeobox protein shoot MERISTEMLESS (STM)	0	vv50004Auxin_transport vv60034HB	Response to Hormone Stimulus
VIT_04s0044g01880	65.9273	-1.39177	0.341779	-4.07213	4.65851e-05	0.00589921	Auxin Efflux Carrier	Kosch MybA1 skin	vv50004Auxin_transport vv50125Porters_cat_66_to_94	Response to Hormone Stimulus
VIT_15s0046g00290	3581.01	0.797848	0.197795	4.03371	5.49036e-05	0.0066761	Auxin response factor 18	0	vv30003Auxin_signaling vv60004ARF	Response to Hormone Stimulus
VIT_01s0244g00150	6670.21	0.622141	0.158482	3.92562	8.65069e-05	0.00939763	Auxin response factor 2	0	vv30003Auxin_signaling vv60004ARF	Response to Hormone Stimulus
VIT_01s0244g00170	74.6428	1.34406	0.350706	3.83243	0.000126885	0.0126891	Cytokinin-repressed protein CR9	0	vv30007Cytokinin_signaling	Response to Hormone Stimulus
VIT_18s0001g06030	99.2393	-1.30931	0.35318	-3.70721	0.000209556	0.019003	Erg-1	0	vv30008Ethylene_signaling vv30011Jasmonate_signaling	Response to Hormone Stimulus
VIT_12s0059g02650	4354.48	0.645497	0.176364	3.66004	0.00025218	0.0211643	Basic helix-loop-helix ILR3	0	vv11002Auxin_biosynthesis vv60011BHLH	Response to Hormone Stimulus
VIT_11s0016g03180	472.041	1.06489	0.302987	3.51465	0.000440338	0.0321627	ABI1 (ABA insensitive 1)	0	vv30001ABA_signaling vv34020Calcium_signaling_pathway	Response to Hormone Stimulus
VIT_14s0060g01720	3840.85	1.17655	0.341231	3.44794	0.000564873	0.0380153	Dormancy/auxin associated protein	0	vv30003Auxin_signaling	Response to Hormone Stimulus
VIT_09s0002g00890	1946.57	-0.828037	0.240845	-3.43805	0.000585929	0.0390638	TIFY gene family (VvJAZ4)	Zhang, 2012	vv30011Jasmonate_signaling vv60069ZIM	Response to Hormone Stimulus
VIT_07s0005g03220	67.3675	-1.19873	0.350329	-3.42173	0.000622243	0.0403617	ERF/AP2 Gene Family (VvERF098)	Licausi, 2010	vv30008Ethylene_signaling vv60003AP2_EREBP	Response to Hormone Stimulus
VIT_08s0007g07250	598.989	0.723678	0.214765	3.36963	0.000752688	0.0464215	ERF/AP2 Gene Family (VvERF051)	Licausi, 2010	vv30008Ethylene_signaling vv60003AP2_EREBP	Response to Hormone Stimulus
VIT_19s0085g00010	553.336	0.66981	0.19892	3.36723	0.000759269	0.0466242	Auxin-regulated protein	0	vv30003Auxin_signaling	Response to Hormone Stimulus
VIT_05s0049g00510	25.7802	-1.18249	0.352081	-3.35858	0.000783449	0.0471358	Ethylene response factor ERF1	0	vv30008Ethylene_signaling vv30011Jasmonate_signaling vv60003AP2_EREBP	Response to Hormone Stimulus
VIT_05s0077g01550	270.907	-1.45927	0.254775	-5.72768	1.01814e-08	4.7368e-06	s14_Pathogenesis protein 10 [Vitis vinifera]	Lebel, 2010	0	Response to Stress
VIT_01s0010g02000	79.2985	-1.92156	0.342811	-5.60531	2.07887e-08	8.89797e-06	Peroxidase	0	vv10360Phenylalanine_metabolism vv10680Methane_metabolism	Response to Stress
VIT_06s0004g01020	2715.44	-1.56356	0.283056	-5.52387	3.3161e-08	1.29032e-05	Dirigent protein	0	0	Response to Stress
VIT_16s0050g00140	609.52	-1.00655	0.188357	-5.34384	9.09957e-08	3.19246e-05	Heavy-metal-associated domain-containing protein	0	0	Response to Stress
VIT_05s0077g01560	441.5	-1.30213	0.258003	-5.04697	4.48883e-07	0.000142117	s12 (VvPR10.3)_Pathogenesis protein 10 [Vitis vinifera]	Lebel, 2010	0	Response to Stress
VIT_05s0077g01530	534.83	-1.51335	0.301218	-5.0241	5.05802e-07	0.000154638	s16 (VvPR10.1)_Pathogenesis protein 10 [Vitis vinifera]	Lebel, 2010	0	Response to Stress
VIT_05s0077g01570	2567.13	-1.03308	0.206939	-4.99217	5.97031e-07	0.000176794	s11_Pathogenesis protein 10 [Vitis vinifera]	Lebel, 2010	0	Response to Stress
VIT_04s0044g00040	338.535	-1.23474	0.248428	-4.9702	6.68825e-07	0.000193426	Dirigent	0	0	Response to Stress
VIT_12s0055g00870	219.955	-1.50612	0.31059	-4.84924	1.23938e-06	0.000327457	Nodulin	0	0	Response to Stress
VIT_11s0052g00390	917.498	1.07761	0.223712	4.81694	1.4578e-06	0.000380468	Leucine-rich repeat	0	0	Response to Stress
VIT_06s0004g01010	129.342	-1.60536	0.351271	-4.57013	4.87419e-06	0.00104313	Dirigent protein pDIR9	0	0	Response to Stress
VIT_06s0004g01030	75.2117	-1.57276	0.345011	-4.55857	5.15024e-06	0.00108059	Dirigent protein	0	0	Response to Stress
VIT_14s0068g01620	228.387	-1.09667	0.248173	-4.41899	9.91615e-06	0.00184535	Pollen proteins Ole e I	0	0	Response to Stress
VIT_11s0037g00660	147.036	-1.27339	0.294407	-4.32527	1.52348e-05	0.0024436	CF2	0	vv34626Plant-pathogen_interaction	Response to Stress
VIT_12s0055g01020	193.755	-1.52252	0.351889	-4.32671	1.51351e-05	0.0024436	Peroxidase	0	vv10360Phenylalanine_metabolism vv10680Methane_metabolism	Response to Stress
VIT_05s0077g01690	67.5604	-1.51224	0.351541	-4.30173	1.69467e-05	0.00260918	s1_Pathogenesis protein 10 [Vitis vinifera]	Lebel, 2010	0	Response to Stress
VIT_06s0004g07770	1816.69	-1.32685	0.313426	-4.23339	2.3019e-05	0.00337418	Peroxidase	0	vv10360Phenylalanine_metabolism vv10680Methane_metabolism	Response to Stress
VIT_18s0001g02470	2882.86	-0.686921	0.164959	-4.1642	3.12449e-05	0.00434203	L-ascorbate peroxidase, thylakoid-bound (tAPX)	0	vv10053Ascorbate_and_aldarate_metabolism	Response to Stress
VIT_12s0057g00090	50.5582	-1.32689	0.335153	-3.95906	7.52451e-05	0.00856554	Wound-induced	0	0	Response to Stress
VIT_12s0028g02970	571.858	1.00349	0.256794	3.90778	9.31496e-05	0.00986879	MLO1	0	0	Response to Stress
VIT_05s0077g01540	83.2638	-1.30664	0.340036	-3.84264	0.000121716	0.0124567	s15_Pathogenesis protein 10 [Vitis vinifera]	Lebel, 2010	0	Response to Stress
VIT_15s0024g00410	266.613	-1.22801	0.31991	-3.83863	0.000123724	0.0125489	Lectin	0	0	Response to Stress
VIT_10s0003g00410	88.113	-1.15876	0.302135	-3.83524	0.000125442	0.0126631	MLO6 (mildew resistance locus O 6)	0	0	Response to Stress
VIT_06s0004g04650	30881.7	0.933648	0.243857	3.82867	0.000128838	0.0128245	Metallothionein	0	0	Response to Stress
VIT_06s0004g03120	61.8711	-1.25212	0.339241	-3.69094	0.00022343	0.0196523	MLO-like protein 3	0	0	Response to Stress
VIT_07s0031g01530	439.901	1.01821	0.288479	3.52958	0.000416219	0.0308218	Stress enhanced protein 2 (SEP2)	0	0	Response to Stress
VIT_02s0087g00270	1190.42	0.814741	0.239849	3.39688	0.000681578	0.0430279	Avr9/Cf-9-induced kinase	0	0	Response to Stress
VIT_16s0100g01190	197.425	-1.62573	0.235033	-6.91703	4.61222e-12	4.93531e-09	Stilbene synthase (VvSTS47)	Vannozzi, 2012	vv10940Phenylpropanoid_biosynthesis	Secondary Metabolic Process
VIT_02s0025g00240	707.349	1.50683	0.238271	6.324	2.5488e-10	2.04203e-07	_-carotene hydroxylase (BCH1) (VvBCH1)	Young, 2012	vv10906Carotenoid_biosynthesis	Secondary Metabolic Process
VIT_16s0100g01110	2733.6	-1.38287	0.242474	-5.70316	1.17609e-08	5.35519e-06	Stilbene synthase (VvSTS37)	Vannozzi, 2012	vv10940Phenylpropanoid_biosynthesis	Secondary Metabolic Process
VIT_03s0017g01140	9373.56	1.00039	0.175572	5.69789	1.21299e-08	5.40816e-06	Cis-zeatin O-beta-D-glucosyltransferase	0	vv10908Zeatin_biosynthesis	Secondary Metabolic Process
VIT_16s0022g01500	120.962	1.51852	0.272594	5.57064	2.53804e-08	1.04455e-05	flavonoid 3',5'-hydroxylase -like protein	0	vv10941Flavonoid_biosynthesis	Secondary Metabolic Process
VIT_12s0028g02800	2605.69	-1.46986	0.267441	-5.49602	3.88467e-08	1.48457e-05	Isoflavone methyltransferase/ Orcinol O-methyltransferase 1 oomt1	0	vv10943Isoflavonoid_biosynthesis	Secondary Metabolic Process
VIT_16s0100g01150	462.654	-1.51087	0.310954	-4.85883	1.18083e-06	0.000315887	Stilbene synthase (VvSTS43)	Vannozzi, 2012	vv10940Phenylpropanoid_biosynthesis	Secondary Metabolic Process
VIT_16s0100g00900	370.124	-1.56447	0.321971	-4.85904	1.17954e-06	0.000315887	Stilbene synthase (VvSTS20)	Vannozzi, 2012	vv10940Phenylpropanoid_biosynthesis	Secondary Metabolic Process
VIT_19s0085g00760	1018.86	1.08124	0.225063	4.80416	1.55406e-06	0.000400704	Anthocyanidin 3-O-glucosyltransferase	0	vv10942Anthocyanin_biosynthesis	Secondary Metabolic Process
VIT_16s0100g01120	257.763	-1.4775	0.308284	-4.79268	1.6457e-06	0.000416514	Stilbene synthase (VvSTS39)	Vannozzi, 2012	vv10940Phenylpropanoid_biosynthesis	Secondary Metabolic Process
VIT_16s0100g00810	737.021	-1.42307	0.301921	-4.7134	2.43622e-06	0.000579306	Stilbene synthase (VvSTS13)	Vannozzi, 2012	vv10940Phenylpropanoid_biosynthesis	Secondary Metabolic Process
VIT_12s0059g01790	273.182	1.22372	0.260988	4.6888	2.74815e-06	0.000639274	Caffeic acid O-methyltransferase (VvOMT1)	Dunlevy, 2013	vv10940Phenylpropanoid_biosynthesis	Secondary Metabolic Process
VIT_10s0042g00860	34.5061	-1.6127	0.353102	-4.56724	4.94187e-06	0.00104714	Stilbene Synthase (VvSTS1)	Vannozzi, 2012	vv10940Phenylpropanoid_biosynthesis	Secondary Metabolic Process
VIT_13s0067g00110	279.037	1.02765	0.227042	4.52628	6.00306e-06	0.00123712	CYP72A1	0	vv10902Monoterpenoid_biosynthesis	Secondary Metabolic Process
VIT_08s0007g05970	264.216	1.51859	0.338551	4.48556	7.27214e-06	0.00141483	Purple acid phosphatase 16 ATPAP16/PAP16	0	vv10740Riboflavin_metabolism	Secondary Metabolic Process
VIT_16s0100g00930	1102.66	-1.24094	0.281024	-4.41577	1.00653e-05	0.00185696	Stilbene synthase (VvSTS23)	Vannozzi, 2012	vv10940Phenylpropanoid_biosynthesis	Secondary Metabolic Process
VIT_07s0031g00350	3193.26	0.767443	0.174138	4.4071	1.04764e-05	0.00190004	Caffeoyl-CoA O-methyltransferase 1	0	vv10940Phenylpropanoid_biosynthesis	Secondary Metabolic Process
VIT_16s0100g01200	1909.17	-1.0262	0.232844	-4.40724	1.04698e-05	0.00190004	Stilbene synthase (VvSTS48)	Vannozzi, 2012	vv10940Phenylpropanoid_biosynthesis	Secondary Metabolic Process
VIT_16s0100g01020	180.246	-1.35987	0.314153	-4.3287	1.49992e-05	0.0024436	Stilbene synthase (VvSTS30)	Vannozzi, 2012	vv10940Phenylpropanoid_biosynthesis	Secondary Metabolic Process
VIT_11s0052g01090	12183.6	0.70175	0.16329	4.29756	1.72688e-05	0.00263978	4-coumarate-CoA ligase 2	0	vv10940Phenylpropanoid_biosynthesis vv50104Group_translocators	Secondary Metabolic Process
VIT_16s0100g01140	127.761	-1.31588	0.313511	-4.19722	2.70206e-05	0.00385512	Stilbene synthase (VvSTS42)	Vannozzi, 2012	vv10940Phenylpropanoid_biosynthesis	Secondary Metabolic Process
VIT_16s0100g00750	786.196	-1.22742	0.295776	-4.14982	3.3273e-05	0.00453551	Stilbene synthase (VvSTS7)	Vannozzi, 2012	vv10940Phenylpropanoid_biosynthesis	Secondary Metabolic Process
VIT_03s0038g04670	3247.77	0.792599	0.191582	4.13713	3.51684e-05	0.00475013	Isoflavone reductase	0	vv10943Isoflavonoid_biosynthesis	Secondary Metabolic Process
VIT_16s0100g00860	1574.61	-1.23919	0.30105	-4.11623	3.85112e-05	0.00502548	Stilbene synthase (VvSTS18)	Vannozzi, 2012	vv10941Flavonoid_biosynthesis	Secondary Metabolic Process
VIT_12s0028g02700	181.482	-1.28229	0.322155	-3.98035	6.88143e-05	0.00800378	Isoflavone methyltransferase/ Orcinol O-methyltransferase 1 oomt1	0	vv10943Isoflavonoid_biosynthesis	Secondary Metabolic Process
VIT_11s0078g00290	163.965	-1.40534	0.353229	-3.97855	6.93359e-05	0.00802085	Cinnamate 4-hydroxylase	0	vv10360Phenylalanine_metabolism vv10940Phenylpropanoid_biosynthesis	Secondary Metabolic Process
VIT_11s0065g00350	1193.1	-1.32607	0.335912	-3.94766	7.89186e-05	0.00884261	Trans-cinnamate 4-monooxygenase	0	vv10360Phenylalanine_metabolism vv10940Phenylpropanoid_biosynthesis	Secondary Metabolic Process
VIT_19s0093g00320	78.8528	-1.39443	0.353138	-3.94868	7.85839e-05	0.00884261	Glutathione S-transferase (VvGST1)	0	vv10480Glutathione_metabolism	Secondary Metabolic Process
VIT_06s0004g00770	21.3017	1.16368	0.305668	3.80701	0.000140657	0.0136828	Leucoanthocyanidin dioxygenase-like protein	0	vv10941Flavonoid_biosynthesis	Secondary Metabolic Process
VIT_03s0063g00120	1202.38	0.611887	0.161777	3.78229	0.000155392	0.0149297	Wax synthase	0	vv11000Single_reactions	Secondary Metabolic Process
VIT_10s0042g00870	114.309	-1.28494	0.344978	-3.72468	0.000195561	0.0181177	Stilbene synthase (VvSTS2)	Vannozzi, 2012	vv10940Phenylpropanoid_biosynthesis	Secondary Metabolic Process
VIT_16s0100g00880	87.4035	-1.25132	0.337062	-3.71243	0.000205282	0.0186946	Stilbene synthase (VvSTS19)	Vannozzi, 2012	vv10940Phenylpropanoid_biosynthesis	Secondary Metabolic Process
VIT_16s0100g00800	685.901	-1.19932	0.324151	-3.69988	0.000215698	0.0193144	Stilbene synthase (VvSTS12)	Vannozzi, 2012	vv10940Phenylpropanoid_biosynthesis	Secondary Metabolic Process
VIT_03s0017g01040	950.077	-0.695203	0.18855	-3.68711	0.000226817	0.0196523	Cis-zeatin O-beta-D-glucosyltransferase	0	vv10908Zeatin_biosynthesis	Secondary Metabolic Process
VIT_08s0040g00920	998.551	-1.27299	0.346564	-3.67317	0.000239562	0.0204258	Glutathione S-transferase 25 GSTU7	0	vv10480Glutathione_metabolism	Secondary Metabolic Process
VIT_07s0005g00630	213.46	-1.11749	0.306832	-3.64201	0.00027052	0.0224744	NAD+ ADP-ribosyltransferase	0	vv10760Nicotinate_and_nicotinamide_metabolism vv23410Base_excision_repair	Secondary Metabolic Process
VIT_10s0003g00480	288.077	-0.880897	0.242112	-3.63838	0.000274357	0.0225828	Isoflavone methyltransferase/ Orcinol O-methyltransferase 1 oomt1	0	vv10943Isoflavonoid_biosynthesis	Secondary Metabolic Process
VIT_18s0001g01010	433.968	-1.0477	0.28918	-3.62299	0.000291214	0.0234574	Laccase	0	vv11000Single_reactions vv50109Incompletely_characterized_transport_systems	Secondary Metabolic Process
VIT_12s0028g02740	234.365	-1.13414	0.313244	-3.62061	0.000293906	0.0235409	Isoflavone methyltransferase/ Orcinol O-methyltransferase 1 oomt1	0	vv10943Isoflavonoid_biosynthesis	Secondary Metabolic Process
VIT_18s0001g04870	112.066	-1.21053	0.336557	-3.59681	0.000322149	0.0251617	(-)-germacrene D synthase (VvTPS11)	Martin, 2010	vv10900Terpenoid_biosynthesis	Secondary Metabolic Process
VIT_15s0046g02170	507.815	-0.837394	0.233037	-3.59339	0.000326404	0.0253093	3-methyl-2-oxobutanoate hydroxy-methyl-transferase	0	vv10770Pantothenate_and_CoA_biosynthesis	Secondary Metabolic Process
VIT_18s0072g01250	2486.96	0.970491	0.271355	3.57646	0.000348279	0.0268112	Desulfoglucosinolate sulfotransferase 16	0	vv10966Glucosinolate_biosynthesis	Secondary Metabolic Process
VIT_16s0100g01000	72.4841	-1.17523	0.332415	-3.53544	0.000407094	0.0303562	Stilbene synthase (VvSTS28)	Vannozzi, 2012	vv10940Phenylpropanoid_biosynthesis	Secondary Metabolic Process
VIT_04s0023g01290	150.6	1.23441	0.353241	3.49453	0.000474898	0.0335627	Anthocyanidin 3-O-glucosyltransferase	0	vv10942Anthocyanin_biosynthesis	Secondary Metabolic Process
VIT_16s0100g00770	573.677	-1.04539	0.301497	-3.46733	0.00052565	0.0360559	Stilbene synthase (VvSTS9)	Vannozzi, 2012	vv10940Phenylpropanoid_biosynthesis	Secondary Metabolic Process
VIT_05s0049g00350	77.154	1.10361	0.318917	3.46049	0.000539199	0.0367497	Desacetoxyvindoline 4-hydroxylase	0	vv10902Monoterpenoid_biosynthesis	Secondary Metabolic Process
VIT_08s0056g00630	713.433	-1.14661	0.333642	-3.43665	0.00058895	0.0391432	Acid phosphatase	0	vv10740Riboflavin_metabolism	Secondary Metabolic Process
VIT_11s0016g01050	85.8232	-1.17158	0.341753	-3.42815	0.000607716	0.0398949	ferulate 5-hydroxylase	0	vv10940Phenylpropanoid_biosynthesis	Secondary Metabolic Process
VIT_16s0022g01510	135.717	0.984777	0.292492	3.36685	0.000760331	0.0466242	flavonoid 3',5'-hydroxylase -like protein	0	vv10941Flavonoid_biosynthesis	Secondary Metabolic Process
VIT_16s0039g01670	297.911	0.733433	0.218391	3.35835	0.000784091	0.0471358	Cinnamoyl-CoA reductase	0	vv10940Phenylpropanoid_biosynthesis	Secondary Metabolic Process
VIT_06s0004g03790	82.0308	1.89734	0.341199	5.56081	2.68533e-08	1.06424e-05	NOX	0	vv34020Calcium_signaling_pathway vv50105Transport_electron_carriers	Signal Transduction
VIT_12s0057g00620	331.396	-1.50091	0.349399	-4.29568	1.74158e-05	0.00264337	Receptor Like Protein 6	0	0	Signal Transduction
VIT_04s0044g00750	174.016	-1.35316	0.32768	-4.12952	3.63523e-05	0.00484764	S-receptor kinase	0	0	Signal Transduction
VIT_01s0010g03020	99.9405	-1.40282	0.350644	-4.0007	6.31541e-05	0.00750867	Calcium-binding protein CML	0	vv34626Plant-pathogen_interaction	Signal Transduction
VIT_10s0003g01990	55.0161	-1.29219	0.341907	-3.77937	0.000157227	0.0149857	RKF1 (receptor-like kinase in flowers 1)	0	0	Signal Transduction
VIT_18s0001g01960	83.5009	-1.32174	0.352939	-3.74494	0.00018044	0.0169368	RKF3 (receptor-like kinase IN in flowers 3)	0	0	Signal Transduction
VIT_10s0003g02930	76.7559	-1.18053	0.315533	-3.7414	0.000182998	0.0171019	FLS2 (flagellin-sensitive 2)	0	0	Signal Transduction
VIT_00s0748g00020	47.0243	-1.29376	0.352385	-3.67143	0.0002412	0.0204838	Receptor kinase RK20-1	0	0	Signal Transduction
VIT_00s2659g00010	33.0335	-1.27793	0.352758	-3.62269	0.00029156	0.0234574	CRK10 (cysteine-rich RLK10)	0	0	Signal Transduction
VIT_08s0007g03630	955.898	0.860198	0.24776	3.47189	0.000516799	0.0357929	Calmodulin binding protein	0	0	Signal Transduction
VIT_12s0059g02620	135.428	-1.01051	0.292892	-3.45012	0.000560332	0.037942	Receptor protein kinase RK20-1	0	0	Signal Transduction
VIT_05s0020g04300	29.2144	-1.20132	0.352772	-3.40536	0.000660765	0.0423384	Ca2+-ATPase 13 ACA13, plasma membrane	0	vv34020Calcium_signaling_pathway vv50131Primary_active_transporter_cat_A2_to_A4	Signal Transduction
VIT_11s0052g01460	125.004	-1.09215	0.322195	-3.38971	0.000699659	0.0439102	Receptor kinase TRKe	0	0	Signal Transduction
VIT_12s0059g01340	573.836	-0.726572	0.217232	-3.34468	0.000823784	0.048836	Armadillo/beta-catenin repeat	0	0	Signal Transduction
VIT_19s0085g00050	122.189	2.21466	0.309582	7.15371	8.44642e-13	1.20508e-09	myb domain protein 58	0	vv60044MYB	Transcription Factor Activity
VIT_00s0203g00070	177.777	1.79059	0.287459	6.22903	4.69337e-10	3.58725e-07	Myb domain protein 102	0	vv60044MYB	Transcription Factor Activity
VIT_18s0001g14130	6422.02	1.0043	0.164119	6.11934	9.39621e-10	6.09358e-07	Zinc finger (C2H2 type) family	0	vv60017C2H2	Transcription Factor Activity
VIT_17s0000g03440	1735.05	1.09006	0.180217	6.04858	1.46127e-09	8.93505e-07	EMB2454 (embryo defective 2454)	0	vv60078Other_zf-C3HC4	Transcription Factor Activity
VIT_17s0000g01280	50.9219	-1.6811	0.334869	-5.02017	5.16248e-07	0.000155609	WRKY Transcription Factor (VvWRKY52)	0	vv60066WRKY	Transcription Factor Activity
VIT_12s0028g03860	3771.59	0.761698	0.161336	4.7212	2.34455e-06	0.000563772	Zinc finger (C3HC4-type ring finger) protein (RMA1)	0	vv60078Other_zf-C3HC4	Transcription Factor Activity
VIT_13s0019g05170	529.736	0.96411	0.213764	4.51017	6.47772e-06	0.00132028	Zinc finger (C2H2 type) family	0	vv60017C2H2	Transcription Factor Activity
VIT_12s0028g00860	100.559	-1.17274	0.267931	-4.37703	1.20306e-05	0.00211039	NAC domain-containing protein (VvNAC36)	Wang, 2013	vv60046NAC	Transcription Factor Activity
VIT_11s0016g03940	286.015	1.26004	0.303005	4.15847	3.20386e-05	0.00439524	Heat shock transcription factor C1	0	vv60037HSF	Transcription Factor Activity
VIT_07s0197g00040	37.3547	1.45229	0.351106	4.13632	3.52914e-05	0.00475013	Lateral organ boundaries domain gene 36	0	vv60007AS2	Transcription Factor Activity
VIT_07s0129g00210	617.978	-1.19928	0.290748	-4.12481	3.71041e-05	0.00490164	BT4 (BTB and TAZ Domain protein 4)	0	vv60060TAZ	Transcription Factor Activity
VIT_15s0048g02870	996.97	1.01468	0.256104	3.96198	7.43309e-05	0.00853673	Homeobox-leucine zipper protein HB-7 (VvATHB-8)	Gambetta, 2010 - upregulated at onset of ripening and in response to exogenous sugar and ABA	vv60034HB	Transcription Factor Activity
VIT_05s0020g04780	111.003	-1.31388	0.333299	-3.94205	8.07889e-05	0.00895836	basic helix-loop-helix (bHLH) family	0	vv60011BHLH	Transcription Factor Activity
VIT_05s0020g03690	289.433	-1.11017	0.286075	-3.88069	0.000104162	0.0108212	GCN5 N-acetyltransferase (GNAT)	0	vv60082GNAT	Transcription Factor Activity
VIT_01s0010g03630	907.383	0.948603	0.249434	3.80302	0.000142942	0.0138421	Zinc finger (MYND type)	0	vv60067Zf-MYND	Transcription Factor Activity
VIT_00s0226g00070	676.913	1.00622	0.272775	3.68882	0.000225293	0.0196523	Protein shoot gravitropism 7	0	vv60032GRAS	Transcription Factor Activity
VIT_19s0014g01250	3973.26	0.561989	0.15425	3.64336	0.0002691	0.0224744	TUBBY like protein 7 TLP7	0	vv60063TUB	Transcription Factor Activity
VIT_05s0029g00060	1267.76	0.604283	0.166937	3.61983	0.000294798	0.0235409	Myb UNE16 (unfertilized embryo sac 16)	0	vv60029G2-like	Transcription Factor Activity
VIT_16s0098g01080	37.737	1.20126	0.339766	3.53555	0.000406929	0.0303562	Growth-regulating factor 7	0	vv60033GRF	Transcription Factor Activity
VIT_05s0049g02260	20.6321	1.20546	0.343636	3.50796	0.000451564	0.0326445	myb domain protein 305	0	vv60044MYB	Transcription Factor Activity
VIT_13s0064g00860	652.971	1.01595	0.29183	3.4813	0.00049898	0.034784	Nuclear transcription factor Y subunit A-1	0	vv60021CCAAT	Transcription Factor Activity
VIT_07s0005g03340	1103.62	-0.949058	0.273499	-3.47007	0.000520332	0.0359214	Myb domain protein 14 (VvMyb14)	Holl, 2013	vv60044MYB	Transcription Factor Activity
VIT_09s0002g01190	2063.6	0.730523	0.217502	3.35869	0.000783128	0.0471358	Scarecrow transcription factor 29 (SCL29)	0	vv60032GRAS	Transcription Factor Activity
VIT_10s0042g01100	15630.1	2.90549	0.318612	9.11921	7.5673e-20	4.04869e-16	Zinc transporter 10 PRECURSOR	0	vv50121Porters_cat_1_to_6	Transport
VIT_00s0259g00140	297.411	1.83242	0.251846	7.27595	3.43986e-13	6.6924e-10	Oligopeptide transporter OPT3	0	vv50125Porters_cat_66_to_94	Transport
VIT_00s0259g00120	1139.97	1.47321	0.203975	7.22248	5.10486e-13	9.1041e-10	Oligopeptide transporter OPT3	0	vv50125Porters_cat_66_to_94	Transport
VIT_04s0008g03550	1617.8	1.25678	0.175399	7.16526	7.76412e-13	1.20508e-09	Aquaporin TIP4;1	0	vv50101Channels_and_pores	Transport
VIT_12s0028g01740	216	2.28022	0.320674	7.1107	1.15459e-12	1.54433e-09	DNAJ heat shock N-terminal domain-containing protein	0	vv50132Primary_active_transporter_cat_A5_to_A8	Transport
VIT_14s0066g02020	1285.3	1.20042	0.174211	6.89062	5.55506e-12	5.66113e-09	Proton-dependent oligopeptide transport (POT) family protein	0	vv50122Porters_cat_7_to_17	Transport
VIT_18s0001g04910	5218.51	1.14364	0.170202	6.71933	1.82566e-11	1.69874e-08	Sulfate transporter 1.3	0	vv50124Porters_cat_30_to_64	Transport
VIT_13s0106g00610	1247	1.80945	0.306311	5.90725	3.47875e-09	1.81582e-06	Tetracycline transporter	0	vv50121Porters_cat_1_to_6	Transport
VIT_14s0108g00700	696.342	1.5154	0.278437	5.44254	5.2525e-08	1.97208e-05	Aquaporin NIP1;2	0	vv50101Channels_and_pores	Transport
VIT_08s0007g00020	1123.55	1.07907	0.199011	5.42219	5.88743e-08	2.17236e-05	Cation/hydrogen exchanger 20 (CHX20)	0	vv50124Porters_cat_30_to_64	Transport
VIT_04s0043g00370	5082.05	1.2283	0.22813	5.38419	7.27731e-08	2.63969e-05	Ammonium transporter 1;2	0	vv50101Channels_and_pores	Transport
VIT_07s0129g00620	5663.55	0.780977	0.154906	5.04163	4.61594e-07	0.000143168	Metal transporter Nramp3	0	vv50124Porters_cat_30_to_64	Transport
VIT_02s0025g00810	554.1	1.06523	0.219231	4.85895	1.18013e-06	0.000315887	Cation/hydrogen exchanger (CHX18)	0	vv50124Porters_cat_30_to_64	Transport
VIT_19s0090g01280	1622.97	0.966293	0.204463	4.726	2.28989e-06	0.000556885	Lipid-binding serum glycoprotein family protein	0	vv50101Channels_and_pores	Transport
VIT_09s0002g05810	173.889	-1.46952	0.313023	-4.6946	2.67127e-06	0.000628219	Boron transporter-like protein 4	0	vv50124Porters_cat_30_to_64	Transport
VIT_04s0023g03570	1722.62	0.714319	0.159052	4.49111	7.08531e-06	0.00140401	Oligopeptide transporter 7 ATOPT7	0	vv50125Porters_cat_66_to_94	Transport
VIT_01s0026g00530	141.36	1.15975	0.264021	4.39262	1.1199e-05	0.00201404	Nodulin MtN21 family	0	vv50122Porters_cat_7_to_17	Transport
VIT_09s0002g05530	149.1	-1.5494	0.353062	-4.38846	1.14155e-05	0.00203587	ABC Transporter (VvPDR13 - VvABCG43)	Çak_r, 2013	vv52010ABC_transporters	Transport
VIT_18s0001g10330	48.5447	1.45842	0.335512	4.34683	1.38117e-05	0.00234591	Subtilisin protease	0	vv50101Channels_and_pores	Transport
VIT_02s0025g05110	633.583	1.00866	0.232689	4.3348	1.45891e-05	0.00242032	MATE efflux family protein	0	vv50125Porters_cat_66_to_94	Transport
VIT_06s0004g02850	118123	0.67106	0.155183	4.32432	1.53003e-05	0.0024436	Aquaporin PIP2B	0	vv50101Channels_and_pores	Transport
VIT_03s0017g02170	2531.4	-1.44868	0.335822	-4.31383	1.60452e-05	0.0025206	Zinc transporter ZIP5	0	vv50121Porters_cat_1_to_6	Transport
VIT_13s0067g02220	2585.52	0.647197	0.153259	4.22289	2.41193e-05	0.00351141	Amino acid permease	0	vv50123Porters_cat_18_to_29	Transport
VIT_08s0007g01810	845.564	-0.898589	0.218925	-4.10456	4.05083e-05	0.00525405	ANTR2 (anion transporter 2	0	vv50121Porters_cat_1_to_6	Transport
VIT_10s0042g01120	44.7937	1.41664	0.34957	4.05253	5.06663e-05	0.00634099	Iron regulated transporter	0	vv50121Porters_cat_1_to_6	Transport
VIT_05s0049g00930	2000.2	0.756569	0.188383	4.01611	5.91659e-05	0.00707379	Inorganic phosphate transporter 1-4	0	vv50121Porters_cat_1_to_6	Transport
VIT_06s0080g00170	120.904	-1.2266	0.312921	-3.91985	8.86041e-05	0.00957685	Aluminium-tolerance ALMT1	0	vv50125Porters_cat_66_to_94	Transport
VIT_05s0020g03930	112.055	-1.06734	0.277539	-3.84573	0.000120195	0.0123668	Sulfate transporter 3.1 (AST12) (AtST1)	0	vv50124Porters_cat_30_to_64	Transport
VIT_19s0015g00320	135.17	-1.12021	0.2916	-3.8416	0.000122233	0.0124567	KCO1 (two pore K channel)	0	vv50101Channels_and_pores	Transport
VIT_10s0003g04470	6873.65	0.625682	0.163223	3.83329	0.000126443	0.0126891	ABC Transporter (VvMRP20 - VvABCC20)	Çak_r, 2013	vv52010ABC_transporters	Transport
VIT_19s0015g00020	218.187	-1.20517	0.31866	-3.78201	0.000155569	0.0149297	ABC Transporter (VvMRP3 - VvABCC3)	Çak_r, 2013	vv52010ABC_transporters	Transport
VIT_13s0019g00010	588.543	0.835841	0.224997	3.71489	0.000203288	0.0185922	Sulfate transporter 4.2	0	vv50124Porters_cat_30_to_64	Transport
VIT_18s0001g14840	645.111	0.691382	0.189856	3.64161	0.000270941	0.0224744	Nickel ion transporter	0	vv50109Incompletely_characterized_transport_systems	Transport
VIT_04s0008g01120	232.128	0.918746	0.252413	3.63985	0.000272798	0.0225411	Glutaredoxin	0	0	Transport
VIT_01s0026g01490	268.159	1.18439	0.326423	3.62838	0.000285204	0.0231845	Proton-dependent oligopeptide transport (POT) family protein	0	vv50122Porters_cat_7_to_17	Transport
VIT_18s0001g03180	4060.17	0.767713	0.21323	3.6004	0.000317734	0.0249994	Nodulin MtN21 family	0	vv50122Porters_cat_7_to_17	Transport
VIT_18s0001g02130	105.907	1.25737	0.351799	3.57411	0.000351424	0.0269472	Metal transporter Nramp6	0	vv50124Porters_cat_30_to_64	Transport
VIT_13s0067g02500	349.861	1.05821	0.301806	3.50626	0.000454449	0.0326445	Xanthine/uracil permease	0	vv50121Porters_cat_1_to_6	Transport
VIT_19s0015g00050	251.771	-1.06813	0.314425	-3.39708	0.000681079	0.0430279	ABC Transporter (VvMRP5 - VvABCC5)	Çak_r, 2013	vv52010ABC_transporters	Transport
VIT_06s0061g01490	63.6619	-1.07473	0.318686	-3.37238	0.000745209	0.0462267	ABC Transporter (VvPDR20 - VvABCG50)	Çak_r, 2013	vv52010ABC_transporters	Transport
VIT_08s0007g02240	943.906	0.713669	0.212757	3.35439	0.00079541	0.0476823	Calcium/proton exchanger CAX3	0	vv50123Porters_cat_18_to_29	Transport
VIT_19s0090g00200	145.11	-1.57516	0.261081	-6.03321	1.60731e-09	9.55502e-07	Unknown protein	0	0	Unknown Protein
VIT_12s0059g01640	375.197	1.93594	0.322679	5.9996	1.97803e-09	1.1441e-06	Unknown protein	0	0	Unknown Protein
VIT_16s0022g02070	182.144	-1.43582	0.244255	-5.87836	4.14363e-09	2.11137e-06	Unknown protein	0	0	Unknown Protein
VIT_01s0011g04780	149.739	-1.52779	0.291931	-5.23339	1.66425e-07	5.74462e-05	Unknown protein	0	0	Unknown Protein
VIT_02s0236g00120	186.405	-1.43554	0.301202	-4.76605	1.87876e-06	0.000467528	Unknown	0	0	Unknown Protein
VIT_08s0007g08780	584.737	1.12291	0.248103	4.52597	6.01189e-06	0.00123712	Unknown protein	0	0	Unknown Protein
VIT_02s0236g00100	380.009	-1.26243	0.287824	-4.38611	1.15398e-05	0.00204102	Unknown	0	0	Unknown Protein
VIT_02s0025g02490	288.03	-1.52338	0.351116	-4.33867	1.43347e-05	0.00241556	Unknown protein	0	0	Unknown Protein
VIT_14s0060g01780	1630.5	0.767642	0.178317	4.30494	1.67029e-05	0.00259029	Unknown protein	0	0	Unknown Protein
VIT_03s0091g00230	13.566	1.28676	0.307548	4.18392	2.86523e-05	0.00406084	Unknown protein	0	0	Unknown Protein
VIT_14s0060g01850	451.983	1.13236	0.277525	4.08023	4.4991e-05	0.00573126	Unknown	0	0	Unknown Protein
VIT_17s0000g03420	74.3734	-1.34377	0.34221	-3.92674	8.61066e-05	0.00939763	Unknown protein	0	0	Unknown Protein
VIT_01s0026g00730	713.679	0.918655	0.2409	3.81343	0.000137053	0.0135165	Unknown protein	0	0	Unknown Protein
VIT_17s0000g02640	299.98	-0.923389	0.249777	-3.69685	0.000218288	0.0194649	Unknown protein	0	0	Unknown Protein
VIT_14s0060g01830	631.105	1.03823	0.29298	3.54368	0.000394587	0.0299453	Unknown protein	0	0	Unknown Protein
VIT_04s0023g03880	3762.45	0.77827	0.220396	3.53123	0.000413627	0.0307362	Unknown	0	0	Unknown Protein
VIT_01s0011g05440	186.145	-0.814633	0.230969	-3.52701	0.000420274	0.0310147	Unknown protein	0	0	Unknown Protein
VIT_14s0066g01570	164.922	-1.06586	0.309007	-3.44931	0.000562012	0.037942	Unknown protein	0	0	Unknown Protein
VIT_18s0001g15120	585.781	-1.00619	0.299392	-3.36079	0.000777212	0.0471358	Unknown protein	0	0	Unknown Protein
VIT_12s0055g00860	135.814	-4.72027	0.316345	-14.9213	2.39727e-50	5.13041e-46	Nodulin	0	0	#N/A
VIT_13s0084g00820	7147.78	1.07996	0.144851	7.45567	8.94103e-14	2.12608e-10	Aspartic Protease (VvAP33)	0	0	#N/A
VIT_14s0081g00050	125.492	-2.30495	0.331951	-6.94364	3.82127e-12	4.54328e-09	PATHOgenesIS-related 4	0	0	#N/A
VIT_11s0016g04270	1832.08	1.43377	0.233058	6.15196	7.65289e-10	5.28321e-07	Hydrolase, alpha/beta fold	0	0	#N/A
VIT_13s0067g01540	48.8495	2.07994	0.338011	6.15346	7.58087e-10	5.28321e-07	Pollen Ole e 1 allergen and extensin	0	0	#N/A
VIT_00s0687g00020	70.7167	1.86963	0.333854	5.60013	2.14191e-08	8.98803e-06	Oxidoreductase, 2OG-Fe(II) oxygenase	0	0	#N/A
VIT_17s0000g05480	10880.7	1.39417	0.271961	5.12636	2.95404e-07	0.000100076	EMB2454 (embryo defective 2454)	0	0	#N/A
VIT_16s0039g02550	4450.27	1.25807	0.273715	4.59629	4.30079e-06	0.000932218	Seed specific protein Bn15D1B	0	0	#N/A
VIT_18s0001g09140	2449.96	0.954901	0.21864	4.36746	1.257e-05	0.00217368	Esterase	0	0	#N/A
VIT_18s0076g00320	195.422	-1.52845	0.35258	-4.33504	1.45731e-05	0.00242032	Nodulin	Kosch MybA1 berry	0	#N/A
VIT_18s0001g01030	320.897	1.32136	0.305444	4.32603	1.51819e-05	0.0024436	Protein disulfide isomerase	0	0	#N/A
VIT_07s0005g05720	37.8673	1.49524	0.349655	4.27631	1.90013e-05	0.00282394	Tetratricopeptide repeat domain male sterility MS5	0	0	#N/A
VIT_07s0005g00810	8.56007	1.32465	0.309662	4.27774	1.88799e-05	0.00282394	Pollen Ole e 1 allergen and extensin	0	0	#N/A
VIT_14s0030g01720	958.299	0.822649	0.192923	4.26414	2.00674e-05	0.00296181	DNA-damage-repair/toleration protein (DRT102)	0	0	#N/A
VIT_09s0002g01030	1092.1	1.15123	0.276175	4.16847	3.06655e-05	0.00428936	Subtilisin serine proteinase	0	0	#N/A
VIT_13s0156g00240	155.287	-1.30598	0.335198	-3.89616	9.77312e-05	0.0102926	DC1 domain-containing protein	0	0	#N/A
VIT_06s0004g01000	98.3261	-1.21111	0.328459	-3.68726	0.000226681	0.0196523	Dirigent protein	0	0	#N/A
VIT_04s0008g00720	17476	0.794266	0.21678	3.66393	0.000248377	0.0209273	Vacuolar processing enzyme gamma	0	0	#N/A
VIT_00s0285g00070	13.4187	1.24525	0.346355	3.5953	0.000324016	0.0252155	Glutamate carboxypeptidase (AMP1)	0	0	#N/A
VIT_13s0064g01370	376.606	-1.19364	0.333284	-3.58145	0.000341697	0.0263995	Polygalacturonase inhibiting protein 1 PGIP1	0	0	#N/A
VIT_16s0100g00610	3898.26	0.750004	0.210376	3.56506	0.000363773	0.027705	CYP87A3	0	0	#N/A
VIT_00s0187g00360	3463.47	1.02838	0.290568	3.5392	0.000401341	0.0302433	Uclacyanin I	0	0	#N/A
VIT_10s0003g04090	304.633	-0.889325	0.253325	-3.51061	0.000447084	0.0325444	Remorin	0	0	#N/A
VIT_10s0003g02910	97.1555	-1.23043	0.351419	-3.50134	0.000462932	0.0331345	FLS2 (flagellin-sensitive 2)	0	0	#N/A
VIT_09s0018g01900	33.3373	-1.22552	0.350421	-3.49728	0.000470034	0.0334193	PEPR1 (PEP1 receptor 1)	0	0	#N/A
VIT_08s0007g01560	308.432	-1.17208	0.33542	-3.49437	0.000475188	0.0335627	Photoassimilate-responsive protein	0	0	#N/A
VIT_08s0007g06610	188.334	-1.01436	0.2948	-3.44085	0.00057989	0.0388513	Lectin protein kinase	0	0	#N/A
VIT_03s0017g01210	3745.94	0.879215	0.256043	3.43386	0.000595057	0.039305	Phosphate-induced protein 1	0	0	#N/A
VIT_05s0029g00370	21.8247	-1.1649	0.339222	-3.43404	0.000594667	0.039305	Cystatin	0	0	#N/A
VIT_10s0116g01140	54.1458	1.19807	0.349676	3.42622	0.000612034	0.0399757	Stigma-specific Stig1	0	0	#N/A
VIT_08s0105g00200	283.259	-0.997129	0.291415	-3.42167	0.00062237	0.0403617	U-box domain-containing protein	0	0	#N/A
VIT_18s0001g06320	8.5301	-0.997049	0.29322	-3.40035	0.000672996	0.0427383	Cupin, RmlC-type	0	0	#N/A
VIT_04s0008g06870	1472.14	0.733002	0.217494	3.37022	0.000751085	0.0464215	Cytochrome b5 domain-containing protein	0	0	#N/A
VIT_14s0006g02590	57.8599	-1.17507	0.350483	-3.35271	0.000800245	0.0477469	Glutamine amidotransferase	0	0	#N/A
