# Supplementary material for: Transcriptional Characterization of a Widely-Used Grapevine Rootstock Genotype under Different Iron-Limited Conditions
Source: Front Plant Sci. 2017 Jan 5;7:1994. doi: 10.3389/fpls.2016.01994 (PMC5214570; doi:10.3389/fpls.2016.01994)
Supplement: Supplementary Data Sheet 2 — List of Differentially Expressed Genes identified in root apices of 101.14 rootstock genotype upon FeBic growing conditions. [file DataSheet2.xlsx]

## Sheet: results_pairwise_FeBic_vs_Ctr
Additional file 2 - List of Differentially Expressed Genes identified in root apexes of 101.14 rootstock genotype upon FeBic growing conditions.
ID	baseMean	log2FoldChange	lfcSE	stat	pvalue	padj	Function	Gene Ontology
VIT_05s0094g00340	317.069	-1.6258	0.321088	-5.0634	4.11842e-07	0.000134409	Chitinase class IV	Carbohydrate Metabolic Process
VIT_05s0094g00360	1250.93	-1.18815	0.254948	-4.66037	3.1564e-06	0.000722272	Chitinase class IV	Carbohydrate Metabolic Process
VIT_10s0071g01120	940.433	-0.945065	0.206674	-4.57274	4.81385e-06	0.000998273	Alpha-galactosidase	Carbohydrate Metabolic Process
VIT_08s0007g01040	329.69	-1.3033	0.293133	-4.44609	8.74476e-06	0.00155438	Aldo-keto reductase	Carbohydrate Metabolic Process
VIT_08s0032g01220	414.806	-1.13203	0.255415	-4.43212	9.33103e-06	0.00162949	Calcium Dependent Protein Kinase (VvCPK9)	Carbohydrate Metabolic Process
VIT_11s0052g01710	4452.54	-0.961804	0.221811	-4.33613	1.45011e-05	0.00227314	Xylose isomerase	Carbohydrate Metabolic Process
VIT_17s0000g04750	2477.56	-1.08964	0.252796	-4.31036	1.62991e-05	0.00247696	UDP-glycosyltransferase 89B2	Carbohydrate Metabolic Process
VIT_11s0016g05010	324.092	-1.23971	0.293818	-4.2193	2.45063e-05	0.00356111	Lactoylglutathione lyase	Carbohydrate Metabolic Process
VIT_16s0022g00540	2203.48	0.973856	0.234326	4.15599	3.23884e-05	0.00432295	Glycerol 3-phosphate permease	Carbohydrate Metabolic Process
VIT_05s0094g00330	109.099	-1.37683	0.333554	-4.12776	3.66319e-05	0.00479781	Chitinase, class IV [Vitis vinifera]	Carbohydrate Metabolic Process
VIT_00s0220g00070	1309.08	1.16061	0.283346	4.09609	4.20185e-05	0.00532805	Latex cyanogenic beta glucosidase	Carbohydrate Metabolic Process
VIT_14s0036g00420	1113.59	0.923277	0.233689	3.95087	7.78668e-05	0.00867417	Phosphoenolpyruvate carboxylase kinase	Carbohydrate Metabolic Process
VIT_06s0004g07280	445.662	-1.03299	0.273397	-3.77834	0.000157876	0.0151836	UDP-glucuronosyl/UDP-glucosyltransferase	Carbohydrate Metabolic Process
VIT_06s0061g00100	719.478	-1.25654	0.341892	-3.67527	0.000237602	0.0212115	Glucan endo-1,3-beta-glucosidase, acidic isoform precursor	Carbohydrate Metabolic Process
VIT_18s0001g05570	2581.63	0.686667	0.188753	3.63791	0.000274862	0.0236881	Hexose transporter HT2	Carbohydrate Metabolic Process
VIT_17s0119g00120	523.548	-0.769536	0.215207	-3.57579	0.00034917	0.0272599	Alpha-amylase/subtilisin inhibitor	Carbohydrate Metabolic Process
VIT_05s0077g00280	4369.37	-0.5593	0.158155	-3.53641	0.000405601	0.0295894	Beta-amylase	Carbohydrate Metabolic Process
VIT_00s0371g00100	937.556	0.765565	0.219021	3.49539	0.000473368	0.0328356	Mannitol dehydrogenase	Carbohydrate Metabolic Process
VIT_17s0000g08010	2182.79	-0.888122	0.256378	-3.46411	0.000531988	0.0354208	Trehalose 6-phosphate synthase	Carbohydrate Metabolic Process
VIT_12s0059g01380	5224.93	-1.08527	0.31371	-3.45946	0.000541256	0.0359178	1-aminocyclopropane-1-carboxylate oxidase 1	Carbohydrate Metabolic Process
VIT_02s0025g00360	4894.56	-0.826287	0.243647	-3.39133	0.000695542	0.043407	1-aminocyclopropane-1-carboxylate synthase	Carbohydrate Metabolic Process
VIT_02s0012g00170	341.352	-1.13063	0.336753	-3.35744	0.000786668	0.0481876	1,4-alpha-D-glucan maltohydrolase	Carbohydrate Metabolic Process
VIT_04s0008g03590	42.6796	1.1559	0.345151	3.34898	0.000811097	0.0492296	Phosphorylase	Carbohydrate Metabolic Process
VIT_07s0005g02310	1595.16	1.27867	0.256547	4.98417	6.22289e-07	0.000182184	Expansin (VvEXPA8)	Cell Wall Metabolism
VIT_02s0012g02190	3590.92	-1.12496	0.235897	-4.76884	1.8529e-06	0.00046693	Cellulose synthase CSLD2	Cell Wall Metabolism
VIT_06s0061g00120	482.92	-1.50189	0.322993	-4.6499	3.32102e-06	0.000751305	Beta-1,3-glucanase [Vitis riparia]	Cell Wall Metabolism
VIT_11s0052g01340	327.503	-1.19226	0.287471	-4.14742	3.36249e-05	0.00443314	Xyloglucan endo-transglycosylase, C-terminal	Cell Wall Metabolism
VIT_05s0094g01310	1678.94	1.02727	0.283028	3.62955	0.000283912	0.0243626	Polygalacturonase GH28	Cell Wall Metabolism
VIT_11s0052g01300	372.93	-0.86857	0.241395	-3.59812	0.000320524	0.0259134	Xyloglucan endotransglycosylase 6	Cell Wall Metabolism
VIT_08s0007g04950	256.907	1.23123	0.345896	3.55954	0.000371499	0.0280144	Xyloglucan endotransglucosylase/hydrolase 32	Cell Wall Metabolism
VIT_00s0262g00150	89.1211	-1.04417	0.294247	-3.54863	0.000387235	0.0287652	Glycine-rich protein	Cell Wall Metabolism
VIT_19s0014g02910	20.3488	1.13701	0.320261	3.55027	0.000384829	0.0287652	Expansin (VvEXPA20)	Cell Wall Metabolism
VIT_00s0480g00010	440.23	-1.11319	0.320216	-3.47638	0.000508223	0.0342973	Hydroxyproline-rich glycoprotein family protein	Cell Wall Metabolism
VIT_04s0023g03260	13.1987	0.959534	0.282226	3.39988	0.000674153	0.0423376	Cellulase2	Cell Wall Metabolism
VIT_13s0019g02180	457.739	-2.04971	0.326889	-6.27035	3.60241e-10	3.25986e-07	Tropinone reductase	Cellular Amino Acids and Derivative Metabolic Process
VIT_01s0011g04010	193.489	-1.85385	0.327202	-5.66576	1.46377e-08	7.97254e-06	Catalytic	Cellular Amino Acids and Derivative Metabolic Process
VIT_16s0098g00290	28488.1	-0.95869	0.19469	-4.9242	8.4708e-07	0.000234218	GLT1 (NADH-dependent glutamate synthase 1 gene)	Cellular Amino Acids and Derivative Metabolic Process
VIT_09s0002g03450	772.845	0.958979	0.200517	4.78252	1.73109e-06	0.000441827	Taurine dioxygenase	Cellular Amino Acids and Derivative Metabolic Process
VIT_06s0004g03140	4515.43	-0.735479	0.157243	-4.67734	2.90626e-06	0.000688784	Isovaleryl-CoA-dehydrogenase (IVD)	Cellular Amino Acids and Derivative Metabolic Process
VIT_08s0007g00900	126.13	1.56515	0.335825	4.66061	3.15273e-06	0.000722272	Tropinone reductase	Cellular Amino Acids and Derivative Metabolic Process
VIT_04s0008g05350	86.5466	-1.5506	0.346059	-4.48073	7.43898e-06	0.00136267	Serine hydrolase [Vitis vinifera]	Cellular Amino Acids and Derivative Metabolic Process
VIT_01s0011g05920	73.5418	-1.50843	0.348776	-4.32492	1.52589e-05	0.00237324	S-adenosyl-L-methionine:salicylic acid carboxyl methyltransferase	Cellular Amino Acids and Derivative Metabolic Process
VIT_18s0001g14980	1458.77	-1.21917	0.283069	-4.30697	1.65505e-05	0.00249612	3-methyl-2-oxobutanoate dehydrogenase	Cellular Amino Acids and Derivative Metabolic Process
VIT_03s0063g00290	1506.6	-0.807695	0.193177	-4.1811	2.90096e-05	0.00406707	Methylcrotonoyl-CoA carboxylase beta chain	Cellular Amino Acids and Derivative Metabolic Process
VIT_18s0001g08450	42.6773	-1.44416	0.353209	-4.08868	4.33837e-05	0.00546634	Branched-chain-amino-acid transaminase ATBCAT-2	Cellular Amino Acids and Derivative Metabolic Process
VIT_11s0037g00070	102.706	1.27554	0.316697	4.02764	5.63401e-05	0.00692358	Aldehyde Dehydrogenase (VvALDHI1B1)	Cellular Amino Acids and Derivative Metabolic Process
VIT_01s0011g05910	41.9433	-1.32383	0.350802	-3.77372	0.000160828	0.0153931	S-adenosyl-L-methionine:salicylic acid carboxyl methyltransferase	Cellular Amino Acids and Derivative Metabolic Process
VIT_06s0004g04360	614.931	-0.731556	0.197793	-3.69859	0.000216796	0.0196181	Amino acid binding protein	Cellular Amino Acids and Derivative Metabolic Process
VIT_17s0000g07670	424.398	-1.13743	0.308875	-3.6825	0.000230955	0.020711	Betaine-aldehyde dehydrogenase	Cellular Amino Acids and Derivative Metabolic Process
VIT_15s0048g00420	1148.09	-0.911314	0.251426	-3.62458	0.000289434	0.0245193	Arginase 1	Cellular Amino Acids and Derivative Metabolic Process
VIT_05s0049g01980	279.957	-1.04929	0.299249	-3.50643	0.00045416	0.0324065	3-isopropylmalate dehydratase large subunit 2	Cellular Amino Acids and Derivative Metabolic Process
VIT_00s0225g00130	9687.63	-0.687559	0.197515	-3.48105	0.00049945	0.0340516	Alanine transaminase.	Cellular Amino Acids and Derivative Metabolic Process
VIT_09s0018g01870	1810.41	0.916361	0.265835	3.44711	0.000566618	0.0366241	D-3-phosphoglycerate dehydrogenase, chloroplast precursor (3-PGDH)	Cellular Amino Acids and Derivative Metabolic Process
VIT_18s0001g08430	184.281	-1.16221	0.342465	-3.39366	0.000689648	0.0431746	Branched-chain-amino-acid aminotransferase 2, chloroplast (Atbcat-2)	Cellular Amino Acids and Derivative Metabolic Process
VIT_13s0074g00470	310.329	1.25759	0.225659	5.57296	2.50446e-08	1.31207e-05	OTU cysteine protease	Cellular Homeostasis
VIT_06s0009g00370	240.08	-1.54456	0.27903	-5.53548	3.1038e-08	1.50709e-05	U-box domain-containing protein	Cellular Homeostasis
VIT_10s0116g00740	28.029	-1.51279	0.353037	-4.28506	1.82686e-05	0.00269401	Serine carboxypeptidase-like 32	Cellular Homeostasis
VIT_16s0100g00510	1020.56	-0.644068	0.165713	-3.88665	0.000101638	0.0106495	F-box family protein	Cellular Homeostasis
VIT_03s0017g01690	7871.7	-0.721751	0.20005	-3.60786	0.000308737	0.0253297	CIP1 (COP1-interacting protein 4)	Cellular Homeostasis
VIT_08s0007g02440	108.502	1.1159	0.322789	3.45705	0.000546115	0.0360078	Aspartyl protease	Cellular Homeostasis
VIT_14s0128g00920	5460.35	-1.28343	0.216336	-5.93257	2.98224e-09	2.28348e-06	Germin-like protein 3 [Vitis vinifera]	Cellular Process
VIT_16s0050g00480	37.9545	-1.91675	0.348764	-5.49583	3.88869e-08	1.77838e-05	CYP715A1	Cellular Process
VIT_06s0080g00090	275.531	-1.58866	0.299121	-5.3111	1.08964e-07	4.3385e-05	CYP94A1	Cellular Process
VIT_19s0015g01750	471.593	-1.29033	0.243748	-5.29369	1.1987e-07	4.67914e-05	WD-40 repeat	Cellular Process
VIT_14s0128g01000	4062.02	-1.24038	0.244886	-5.06513	4.08131e-07	0.000134409	Germin-like protein 3 [Vitis vinifera]	Cellular Process
VIT_15s0107g00550	519.625	1.24616	0.250446	4.97575	6.49971e-07	0.000187531	Tetratricopeptide repeat domain male sterility MS5	Cellular Process
VIT_05s0124g00460	88.5406	1.4205	0.300046	4.73428	2.19831e-06	0.000547049	Ankyrin repeat protein family	Cellular Process
VIT_04s0008g05510	1528.63	-1.21811	0.266109	-4.57746	4.70647e-06	0.00099677	SYNC1 protein, related	Cellular Process
VIT_11s0016g05230	136.882	1.58245	0.351824	4.49783	6.865e-06	0.00131412	Allyl alcohol dehydrogenase	Cellular Process
VIT_08s0007g05570	507.049	-1.14514	0.255183	-4.48754	7.20515e-06	0.00134283	Embryo-abundant protein	Cellular Process
VIT_07s0005g03310	892.262	-0.934171	0.213559	-4.37429	1.21827e-05	0.00202111	Cofilin	Cellular Process
VIT_14s0060g00120	5689.92	1.18636	0.271966	4.36217	1.28778e-05	0.00208431	Germin-like protein 2 [Vitis vinifera]	Cellular Process
VIT_18s0001g15130	1159.51	-0.887169	0.213534	-4.1547	3.2572e-05	0.00432295	WD40 repeat protein	Cellular Process
VIT_07s0141g00890	126.792	-1.27752	0.310888	-4.10927	3.96911e-05	0.00508044	CYP94A1	Cellular Process
VIT_02s0012g02340	284.302	-1.23117	0.30854	-3.9903	6.59887e-05	0.00768247	CYP76C4	Cellular Process
VIT_14s0128g00650	136.738	1.20961	0.308436	3.92176	8.7906e-05	0.0097224	Germin-like protein 3 [Vitis vinifera]	Cellular Process
VIT_18s0122g01400	1093.21	0.68618	0.197961	3.46624	0.000527786	0.035259	Exostosin family protein	Cellular Process
VIT_19s0014g03130	5284.52	-1.47936	0.277731	-5.3266	1.0007e-07	4.1504e-05	Stem-specific protein TSJT1	Developmental Process
VIT_03s0063g01150	439.621	1.3815	0.267437	5.1657	2.39544e-07	8.22215e-05	Nodulin 1A, Senescence-associated	Developmental Process
VIT_10s0003g02470	1916.49	-0.698356	0.152691	-4.57366	4.79281e-06	0.000998273	SRG1 (senescence-related gene 1) oxidoreductase	Developmental Process
VIT_07s0005g00660	11385	-1.03272	0.231153	-4.4677	7.90651e-06	0.00143094	Late embryogenis abundant protein 5	Developmental Process
VIT_10s0003g02460	1145.4	-0.750773	0.187787	-3.99801	6.38773e-05	0.00761478	SRG1 (senescence-related gene 1) oxidoreductase	Developmental Process
VIT_14s0006g01210	264.634	1.38045	0.353209	3.90829	9.29501e-05	0.0100194	Senescence-associated protein	Developmental Process
VIT_08s0007g01650	575.596	-0.814382	0.209945	-3.87904	0.000104871	0.0107065	Auxin-independent growth promoter	Developmental Process
VIT_00s0301g00120	23.9793	-1.26723	0.328349	-3.8594	0.000113666	0.0114286	Late embryogenesis abundant protein	Developmental Process
VIT_06s0004g00820	148.389	2.73524	0.304568	8.98072	2.69007e-19	1.33885e-15	Ribosomal protein S2; Squalene/phytoene synthase	DNA/RNA Metabolic Process
VIT_08s0032g00760	1060.49	-1.04034	0.197623	-5.26429	1.40733e-07	5.18836e-05	Translation initiation factor eIF-2 beta subunit	DNA/RNA Metabolic Process
VIT_09s0054g01740	985.8	0.934637	0.240403	3.88778	0.000101163	0.0106495	C2-HC type zinc finger protein C.e-MyT1	DNA/RNA Metabolic Process
VIT_13s0067g01840	2827.18	-1.03304	0.157922	-6.54148	6.09143e-11	7.13343e-08	ferritin	Generation of Energy
VIT_19s0014g01390	19397.4	0.925697	0.192665	4.80469	1.5499e-06	0.000400721	Phosphoenolpyruvate carboxylase	Generation of Energy
VIT_07s0151g00260	49.9737	-1.51608	0.335775	-4.51516	6.32686e-06	0.00124708	Quinone-oxidoreductase, Chloroplast	Generation of Energy
VIT_04s0008g03770	3171.6	-0.845525	0.188729	-4.4801	7.46089e-06	0.00136267	Aspartate aminotransferase P1	Generation of Energy
VIT_12s0059g00760	492.273	1.01631	0.22798	4.45792	8.27602e-06	0.00148431	Adenosine 5' phosphosulfate reductase	Generation of Energy
VIT_06s0004g02590	881.091	-1.07551	0.260746	-4.12474	3.71159e-05	0.00482943	Carbonic anhydrase	Generation of Energy
VIT_04s0008g00180	138.349	-1.19013	0.301263	-3.95049	7.79926e-05	0.00867417	NADP-dependent malic enzyme	Generation of Energy
VIT_03s0063g01310	439.566	0.990783	0.256156	3.86789	0.000109781	0.011094	Oxidoreductase, 2OG-Fe(II) oxygenase family	Generation of Energy
VIT_02s0033g00700	988.845	-0.774542	0.215552	-3.5933	0.000326518	0.0262081	Nitrilase	Generation of Energy
VIT_08s0007g01940	335.134	1.4424	0.210102	6.86524	6.6378e-12	8.80969e-09	UDP-sulfoquinovose:DAG sulfoquinovosyltransferase	Lipid Metabolic Process
VIT_06s0080g00330	25.4215	2.25921	0.348469	6.48323	8.97766e-11	9.78875e-08	Esterase/lipase/thioesterase family protein	Lipid Metabolic Process
VIT_18s0001g04080	130.951	1.41292	0.262549	5.38153	7.3855e-08	3.12831e-05	Sesquiterpene synthase	Lipid Metabolic Process
VIT_11s0118g00310	155.997	1.2707	0.243806	5.21191	1.86911e-07	6.76549e-05	1,2-diacylglycerol 3-beta-galactosyltransferase	Lipid Metabolic Process
VIT_09s0002g01080	2687.44	-1.13655	0.231663	-4.90606	9.29253e-07	0.000253419	Lipoxygenase (VvLOXO)	Lipid Metabolic Process
VIT_04s0023g03810	602.011	1.27586	0.261213	4.88437	1.03759e-06	0.000279141	Jasmonate O-methyltransferase	Lipid Metabolic Process
VIT_09s0054g01220	133.326	-1.37967	0.348206	-3.96223	7.42518e-05	0.0083989	Cycloartenol synthase	Lipid Metabolic Process
VIT_10s0003g04230	21.126	-1.27323	0.352992	-3.60696	0.000309804	0.0253297	Lipase class 3	Lipid Metabolic Process
VIT_11s0016g00600	1016.74	0.643486	0.178879	3.59732	0.000321509	0.0259134	Beta-ketoacyl ACP synthase, plastidic	Lipid Metabolic Process
VIT_00s0780g00030	234.007	-2.55405	0.245051	-10.4226	1.95629e-25	1.94729e-21	No hit	No Hit
VIT_05s0049g00840	488.096	-2.35861	0.320944	-7.34898	1.9972e-13	3.61456e-10	No hit	No Hit
VIT_05s0049g00770	262.249	-1.95825	0.334104	-5.8612	4.59527e-09	3.26724e-06	No hit	No Hit
VIT_10s0003g04080	170.446	-1.69895	0.319426	-5.31878	1.04466e-07	4.24432e-05	Unknown	No Hit
VIT_19s0090g01360	503.298	-1.33686	0.295381	-4.52588	6.0144e-06	0.00119735	No hit	No Hit
VIT_08s0056g01600	1314.46	-1.01937	0.226479	-4.50097	6.7643e-06	0.00130742	No hit	No Hit
VIT_05s0049g00570	2758.9	-1.0837	0.248862	-4.3546	1.33307e-05	0.00214023	Unknown	No Hit
VIT_08s0040g02190	570.934	-1.00233	0.233074	-4.30046	1.70444e-05	0.00255127	Unknown	No Hit
VIT_13s0019g03530	14.8738	-1.33175	0.340242	-3.91414	9.07287e-05	0.00987009	No hit	No Hit
VIT_01s0011g01350	463.263	-1.0477	0.269994	-3.88045	0.000104263	0.0106993	No hit	No Hit
VIT_11s0149g00060	3818.77	-0.766163	0.201599	-3.80044	0.000144441	0.0140958	Unknown	No Hit
VIT_14s0066g02610	1184.45	-0.761429	0.210893	-3.61051	0.000305601	0.0253297	Unknown	No Hit
VIT_05s0049g00780	17.3489	-1.26903	0.351184	-3.61357	0.000302015	0.0253297	No hit	No Hit
VIT_16s0013g00320	58.9918	-1.14227	0.320661	-3.56224	0.000367705	0.0279539	No hit	No Hit
VIT_08s0007g04500	60.3572	1.23112	0.351565	3.50184	0.000462061	0.0325043	No hit	No Hit
VIT_13s0019g05350	483.3	-1.09844	0.313949	-3.49878	0.000467385	0.0325339	No hit	No Hit
VIT_16s0050g01230	407.721	-0.837606	0.242359	-3.45606	0.000548133	0.036014	No hit	No Hit
VIT_05s0049g00610	229.795	-0.986686	0.290152	-3.40058	0.000672432	0.0423376	No hit	No Hit
VIT_03s0063g01760	30.0889	-1.13089	0.335406	-3.37171	0.000747032	0.0460431	No hit	No Hit
VIT_01s0150g00120	1713.35	-0.898386	0.16986	-5.28899	1.22994e-07	4.70876e-05	ERF/AP2 Gene Family (VvERF112)	Response to Hormone Stimulus
VIT_17s0000g00200	35.8356	-1.70982	0.351894	-4.85891	1.18035e-06	0.000313313	Ethylene-responsive transcription factor ERF114	Response to Hormone Stimulus
VIT_08s0007g05300	1566.69	1.27899	0.307652	4.15727	3.22074e-05	0.00432295	ORG2 (OBP3-responsive gene 2)	Response to Hormone Stimulus
VIT_01s0026g00820	235.566	-1.06195	0.264141	-4.02041	5.80976e-05	0.00705248	IAA-amino acid hydrolase 1 (ILR1)	Response to Hormone Stimulus
VIT_12s0034g02150	24.0775	-1.36422	0.352435	-3.87084	0.000108459	0.0110163	ORG2 (OBP3-responsive gene 2)	Response to Hormone Stimulus
VIT_13s0019g02200	1620.66	-0.796962	0.206818	-3.85345	0.000116466	0.0116513	Protein phosphatase 2CA AHG3 PP2CA (VvPP2C-3)	Response to Hormone Stimulus
VIT_03s0180g00280	645.06	-1.26905	0.334968	-3.78857	0.000151519	0.0146429	Indole-3-acetate beta-glucosyltransferase	Response to Hormone Stimulus
VIT_19s0014g04940	3088.99	-0.882725	0.236547	-3.73172	0.000190179	0.0176919	Chitin-inducible gibberellin-responsive protein 1	Response to Hormone Stimulus
VIT_07s0005g05960	36.1959	-1.29108	0.352835	-3.65915	0.000253051	0.0222909	Cytokinin dehydrogenase 5 precursor	Response to Hormone Stimulus
VIT_07s0104g00930	6184.63	-0.812816	0.225048	-3.61174	0.000304145	0.0253297	Gibberellin receptor GID1L2	Response to Hormone Stimulus
VIT_08s0040g01520	410.532	-0.802271	0.223332	-3.59228	0.000327798	0.0262081	Indole-3-acetate beta-glucosyltransferase	Response to Hormone Stimulus
VIT_11s0016g04490	203.248	-1.17767	0.328642	-3.58344	0.0003391	0.0267889	IAA16	Response to Hormone Stimulus
VIT_13s0067g01960	221.857	-0.965879	0.272893	-3.53941	0.000401028	0.02946	Dehydration Responsive Element-Binding Transcription Factor (VvDREB19)	Response to Hormone Stimulus
VIT_03s0063g00460	824.934	-1.08389	0.311291	-3.48193	0.000497819	0.0340516	ERF/AP2 Gene Family (VvERF117)	Response to Hormone Stimulus
VIT_16s0100g00380	790.828	-1.04928	0.301607	-3.47898	0.00050332	0.0341983	ERF/AP2 Gene Family (VvERF022),Dehydration Responsive Element-Binding Transcription Factor (VvDREB23)	Response to Hormone Stimulus
VIT_16s0100g00400	499.674	-1.08295	0.321425	-3.36923	0.000753787	0.046316	ERF/AP2 Gene Family (VvERF019),Dehydration Responsive Element-Binding Transcription Factor (VvDREB25)	Response to Hormone Stimulus
VIT_05s0077g01550	270.907	-2.17385	0.25778	-8.43296	3.37028e-17	1.11826e-13	s14_Pathogenesis protein 10 [Vitis vinifera]	Response to Stress
VIT_05s0077g01570	2567.13	-1.72583	0.207355	-8.32306	8.57223e-17	2.43794e-13	s11_Pathogenesis protein 10 [Vitis vinifera]	Response to Stress
VIT_16s0039g01770	946.774	2.47848	0.320032	7.74448	9.59732e-15	2.12293e-11	Major pollen allergen Car b 1 isoforms 1A and 1B	Response to Stress
VIT_05s0077g01560	441.5	-1.70183	0.258728	-6.57768	4.77835e-11	5.94546e-08	s12 (VvPR10.3)_Pathogenesis protein 10 [Vitis vinifera]	Response to Stress
VIT_12s0028g02970	571.858	1.47817	0.256181	5.77003	7.9257e-09	4.78136e-06	MLO1	Response to Stress
VIT_10s0003g00410	88.113	-1.68554	0.304766	-5.5306	3.19137e-08	1.51271e-05	MLO6 (mildew resistance locus O 6)	Response to Stress
VIT_16s0050g00140	609.52	-0.99067	0.187942	-5.27116	1.35564e-07	5.09208e-05	Heavy-metal-associated domain-containing protein	Response to Stress
VIT_05s0077g01530	534.83	-1.56571	0.301136	-5.19932	2.00015e-07	6.98577e-05	s16 (VvPR10.1)_Pathogenesis protein 10 [Vitis vinifera]	Response to Stress
VIT_06s0004g01240	21952.8	-0.92597	0.181076	-5.11371	3.15884e-07	0.000106587	Peroxidase	Response to Stress
VIT_01s0010g02000	79.2985	-1.61674	0.343371	-4.70844	2.49618e-06	0.000613505	Peroxidase	Response to Stress
VIT_05s0077g01540	83.2638	-1.59995	0.340448	-4.69955	2.60734e-06	0.000627052	s15_Pathogenesis protein 10 [Vitis vinifera]	Response to Stress
VIT_04s0044g00040	338.535	-1.1319	0.247698	-4.56969	4.88441e-06	0.00100246	Dirigent	Response to Stress
VIT_07s0197g00240	559.016	-1.04362	0.232579	-4.48718	7.21732e-06	0.00134283	R protein disease resistance protein	Response to Stress
VIT_07s0104g01100	1641.66	0.877753	0.203049	4.32285	1.54023e-05	0.00237697	Peroxidase	Response to Stress
VIT_14s0068g00300	72.3608	-1.27075	0.302591	-4.19957	2.67425e-05	0.00380278	ABRC5	Response to Stress
VIT_18s0001g03620	205.001	-1.12106	0.272857	-4.10858	3.98106e-05	0.00508044	Avr9/Cf-9 rapidly elicited protein 284	Response to Stress
VIT_07s0130g00220	4602.14	-0.638998	0.157119	-4.06697	4.76288e-05	0.00592621	Peroxidase ATP32, class III	Response to Stress
VIT_06s0004g01030	75.2117	-1.37482	0.344386	-3.99211	6.54882e-05	0.00768247	Dirigent protein	Response to Stress
VIT_05s0077g01690	67.5604	-1.40255	0.351359	-3.99179	6.55751e-05	0.00768247	s1_Pathogenesis protein 10 [Vitis vinifera]	Response to Stress
VIT_06s0004g01010	129.342	-1.37054	0.351099	-3.90358	9.47793e-05	0.0101444	Dirigent protein pDIR9	Response to Stress
VIT_06s0004g01020	2715.44	-1.08318	0.282882	-3.8291	0.000128611	0.0127259	Dirigent protein	Response to Stress
VIT_06s0004g07550	333.604	-1.28465	0.347925	-3.69233	0.000222205	0.0200166	Wound-induced protein WI12	Response to Stress
VIT_11s0052g00390	917.498	0.812106	0.223846	3.62796	0.000285671	0.0244083	Leucine-rich repeat	Response to Stress
VIT_04s0079g00810	590.76	-1.0648	0.29511	-3.60813	0.000308407	0.0253297	Cold induced protein	Response to Stress
VIT_18s0001g15660	960.638	-1.11242	0.314033	-3.54237	0.000396547	0.0293474	Pathogen-related	Response to Stress
VIT_15s0024g00400	1193.34	-1.04453	0.295373	-3.53631	0.000405762	0.0295894	R protein MLA10	Response to Stress
VIT_03s0017g01040	950.077	-1.71509	0.190534	-9.0015	2.22659e-19	1.33885e-15	Cis-zeatin O-beta-D-glucosyltransferase	Secondary Metabolic Process
VIT_00s0555g00020	745.386	1.99128	0.222459	8.95124	3.515e-19	1.39953e-15	flavonoid 3-monooxygenase	Secondary Metabolic Process
VIT_19s0090g00140	34.2285	2.65386	0.349934	7.5839	3.35308e-14	6.6753e-11	5-alpha-taxadienol-10-beta-hydroxylase	Secondary Metabolic Process
VIT_01s0011g06290	3310.54	1.69069	0.235706	7.17285	7.34504e-13	1.12481e-09	Purple acid phosphatase 3 ATPAP3/PAP3	Secondary Metabolic Process
VIT_07s0151g01040	422.12	2.14052	0.306634	6.9807	2.93715e-12	4.17662e-09	Ent-copalyl diphosphate synthase (VvTPS67)	Secondary Metabolic Process
VIT_19s0093g00320	78.8528	-2.18307	0.353183	-6.18114	6.36422e-10	5.27912e-07	Glutathione S-transferase (VvGST1)	Secondary Metabolic Process
VIT_18s0001g11320	1289.46	1.30489	0.228935	5.69986	1.19909e-08	7.02102e-06	Ent-kaurene oxidase	Secondary Metabolic Process
VIT_10s0003g00470	722.328	-1.32058	0.232391	-5.6826	1.32662e-08	7.54583e-06	Isoflavone methyltransferase/ Orcinol O-methyltransferase 1 oomt1	Secondary Metabolic Process
VIT_04s0008g01100	660.984	1.66175	0.299203	5.55391	2.79346e-08	1.40241e-05	cytochrome P450 (CYP711A1; MAX1) (VvMAX1)	Secondary Metabolic Process
VIT_15s0021g02190	652.657	1.53641	0.276712	5.5524	2.81778e-08	1.40241e-05	(9`,10`) cleavage dioxygenase (CCD7; MAX3) (VvCCD7)	Secondary Metabolic Process
VIT_18s0001g13340	216.066	1.13388	0.225064	5.03803	4.70337e-07	0.000144053	Purple acid phosphatase 32- ATPAP32/PAP32	Secondary Metabolic Process
VIT_07s0005g03150	287.121	1.29445	0.259387	4.99043	6.02464e-07	0.000179013	flavanone 3-hydroxylase	Secondary Metabolic Process
VIT_12s0028g02800	2605.69	-1.325	0.267341	-4.95622	7.18761e-07	0.000204416	Isoflavone methyltransferase/ Orcinol O-methyltransferase 1 oomt1	Secondary Metabolic Process
VIT_12s0034g00130	2055.16	-0.873484	0.188277	-4.63935	3.49504e-06	0.000773102	Anthocyanidin 3-O-glucosyltransferase	Secondary Metabolic Process
VIT_03s0038g04670	3247.77	0.870256	0.191512	4.54415	5.51585e-06	0.00112051	Isoflavone reductase	Secondary Metabolic Process
VIT_18s0001g04870	112.066	-1.52912	0.336962	-4.53796	5.68016e-06	0.00114223	(-)-germacrene D synthase (VvTPS11)	Secondary Metabolic Process
VIT_04s0008g03380	200.416	1.53733	0.341353	4.50363	6.68011e-06	0.0013038	(13,14) cleavage dioxygenase (CCD8; MAX4) (VvCCD8)	Secondary Metabolic Process
VIT_10s0003g00480	288.077	-1.07248	0.242384	-4.42471	9.65697e-06	0.00165132	Isoflavone methyltransferase/ Orcinol O-methyltransferase 1 oomt1	Secondary Metabolic Process
VIT_13s0019g02940	148.355	1.26424	0.285791	4.42365	9.70488e-06	0.00165132	Cis-zeatin O-beta-D-glucosyltransferase	Secondary Metabolic Process
VIT_07s0031g01380	267.162	-1.36683	0.323439	-4.22591	2.37974e-05	0.00348352	ferulate 5-hydroxylase	Secondary Metabolic Process
VIT_13s0067g00680	161.679	-1.45702	0.349789	-4.16542	3.10783e-05	0.00423772	Cinnamyl alcohol dehydrogenase	Secondary Metabolic Process
VIT_18s0122g00640	945.938	-0.692397	0.166413	-4.1607	3.17271e-05	0.00429676	Cinnamoyl-CoA reductase	Secondary Metabolic Process
VIT_03s0017g02000	1852.95	-0.69034	0.167936	-4.11073	3.94405e-05	0.00508044	Anthocyanidin 3-O-glucosyltransferase	Secondary Metabolic Process
VIT_13s0067g00110	279.037	0.924604	0.226993	4.07327	4.63572e-05	0.00580427	CYP72A1	Secondary Metabolic Process
VIT_14s0068g00920	6390.99	0.891008	0.221324	4.0258	5.67809e-05	0.00693494	chalcone synthase 2	Secondary Metabolic Process
VIT_13s0064g00270	194.344	-1.13793	0.283367	-4.01574	5.926e-05	0.00714999	Cinnamyl alcohol dehydrogenase	Secondary Metabolic Process
VIT_03s0180g00200	3214.3	0.889547	0.226991	3.91885	8.89706e-05	0.00973202	Limonoid UDP-glucosyltransferase (VvGT2)	Secondary Metabolic Process
VIT_02s0025g02920	35.9907	-1.37556	0.351996	-3.90788	9.31081e-05	0.0100194	caffeic acid 3-O-methyltransferase	Secondary Metabolic Process
VIT_00s0346g00080	651.246	0.825285	0.214599	3.84571	0.000120204	0.0119651	Sinapyl alcohol dehydrogenase	Secondary Metabolic Process
VIT_16s0039g01670	297.911	0.825019	0.217743	3.78895	0.000151284	0.0146429	Cinnamoyl-CoA reductase	Secondary Metabolic Process
VIT_12s0028g02740	234.365	-1.17693	0.313105	-3.7589	0.000170665	0.0161024	Isoflavone methyltransferase/ Orcinol O-methyltransferase 1 oomt1	Secondary Metabolic Process
VIT_12s0028g00930	2156.12	-0.802179	0.215059	-3.73004	0.000191451	0.0177275	Glutathione S-transferase (VvGST3)	Secondary Metabolic Process
VIT_16s0100g00750	786.196	-1.09733	0.295587	-3.71239	0.000205313	0.0188358	Stilbene synthase (VvSTS7)	Secondary Metabolic Process
VIT_12s0028g02700	181.482	-1.19003	0.321739	-3.69873	0.000216677	0.0196181	Isoflavone methyltransferase/ Orcinol O-methyltransferase 1 oomt1	Secondary Metabolic Process
VIT_18s0001g02350	310.621	1.09039	0.298172	3.65691	0.000255269	0.0223872	Laccase	Secondary Metabolic Process
VIT_03s0017g01140	9373.56	0.633924	0.175608	3.60988	0.00030634	0.0253297	Cis-zeatin O-beta-D-glucosyltransferase	Secondary Metabolic Process
VIT_08s0007g02690	41.9237	1.18409	0.330322	3.58466	0.000337518	0.0267702	Secoisolariciresinol dehydrogenase	Secondary Metabolic Process
VIT_08s0007g02670	183.922	0.974961	0.273759	3.56138	0.000368909	0.0279539	Secoisolariciresinol dehydrogenase	Secondary Metabolic Process
VIT_08s0007g05970	264.216	1.18653	0.338641	3.50381	0.000458657	0.0325043	Purple acid phosphatase 16 ATPAP16/PAP16	Secondary Metabolic Process
VIT_13s0019g01160	497.208	0.925552	0.264163	3.50372	0.000458814	0.0325043	Cinnamoyl-CoA reductase	Secondary Metabolic Process
VIT_18s0001g05230	22.8742	-1.2181	0.353142	-3.44931	0.000562028	0.0364458	Valencene synthase (VvTPS13)	Secondary Metabolic Process
VIT_15s0046g01170	963.036	-0.638649	0.19045	-3.35336	0.000798355	0.0487535	dihydroflavonol 4-reductase (dihydrokaempferol 4-reductase)	Secondary Metabolic Process
VIT_14s0068g01360	669.017	-1.20296	0.206438	-5.82722	5.63574e-09	3.50614e-06	GEM-like protein 5	Signal Transduction
VIT_01s0150g00510	3661.48	-0.970104	0.192011	-5.05234	4.36426e-07	0.000137911	Protein phosphatase 2C	Signal Transduction
VIT_13s0156g00590	43.2181	-1.37176	0.353145	-3.88442	0.000102575	0.0106915	S-receptor kinase	Signal Transduction
VIT_07s0031g03040	5697.66	-0.582719	0.159192	-3.66048	0.000251739	0.0222739	Calmodulin-binding protein	Signal Transduction
VIT_01s0010g03020	99.9405	-1.25746	0.350467	-3.58794	0.000333301	0.0265414	Calcium-binding protein CML	Signal Transduction
VIT_06s0004g06840	2982.27	-1.09639	0.306368	-3.57866	0.000345354	0.0271752	Protein phosphatase 2C (VvPP2C-5)	Signal Transduction
VIT_01s0011g05580	1480.73	-0.708428	0.199618	-3.54893	0.000386807	0.0287652	Atypical receptor kinase MARK	Signal Transduction
VIT_00s1430g00010	781.905	-0.666244	0.189389	-3.51786	0.000435034	0.0312659	Protein kinase	Signal Transduction
VIT_14s0066g01540	48.5771	1.19247	0.346367	3.4428	0.000575734	0.037093	Serine/threonine kinase SYMRK	Signal Transduction
VIT_07s0031g03030	7106.8	-0.541834	0.158636	-3.41558	0.000636453	0.0403686	Calmodulin-binding protein	Signal Transduction
VIT_08s0056g00290	1284.54	-0.633579	0.186989	-3.38833	0.000703203	0.0436117	Calcium-binding protein CML	Signal Transduction
VIT_01s0010g03010	52.4612	-1.18753	0.351759	-3.37597	0.00073556	0.0454768	Calcium-binding EF-hand	Signal Transduction
VIT_12s0028g00860	100.559	-1.7105	0.271868	-6.29166	3.14092e-10	2.97759e-07	NAC domain-containing protein (VvNAC36)	Transcription Factor Activity
VIT_13s0156g00390	3097.48	-0.981635	0.166501	-5.89566	3.7319e-09	2.75165e-06	myb family	Transcription Factor Activity
VIT_13s0156g00370	1611.51	-0.929643	0.172425	-5.39158	6.98395e-08	3.02253e-05	myb family	Transcription Factor Activity
VIT_08s0007g08750	163.39	-1.48963	0.286007	-5.20838	1.90499e-07	6.77225e-05	Heat shock transcription factor B3	Transcription Factor Activity
VIT_17s0000g01280	50.9219	-1.67526	0.334189	-5.01292	5.36111e-07	0.000161711	WRKY Transcription Factor (VvWRKY52)	Transcription Factor Activity
VIT_01s0026g00850	1655	-1.10234	0.234589	-4.69901	2.61429e-06	0.000627052	Zinc finger protein 5	Transcription Factor Activity
VIT_02s0025g03020	2523.45	-0.904652	0.20721	-4.36588	1.26612e-05	0.00208313	NAC domain-containing protein (VvNAC25)	Transcription Factor Activity
VIT_19s0014g04670	600.113	-1.07949	0.258651	-4.17354	2.99903e-05	0.00413525	basic helix-loop-helix (bHLH) family	Transcription Factor Activity
VIT_15s0046g02190	1379.98	-0.778927	0.194693	-4.00078	6.31328e-05	0.00757137	WRKY Transcription Factor (VvWRKY49)	Transcription Factor Activity
VIT_12s0028g02520	650.204	-1.01889	0.255582	-3.98653	6.70457e-05	0.00776015	TCP family transcription factor 4	Transcription Factor Activity
VIT_04s0008g01830	131.524	1.23823	0.311043	3.98089	6.86565e-05	0.00785525	myb domain protein 32	Transcription Factor Activity
VIT_00s0203g00110	303.33	-1.25662	0.323706	-3.88198	0.00010361	0.0106993	Jumonji (jmjC)	Transcription Factor Activity
VIT_18s0001g03310	173.777	1.34113	0.350335	3.82812	0.000129125	0.0127259	Scarecrow transcription factor family	Transcription Factor Activity
VIT_07s0005g01360	367.079	-0.936122	0.249593	-3.7506	0.000176415	0.0165663	Zinc finger (C3HC4-type ring finger)	Transcription Factor Activity
VIT_19s0090g00840	238.71	-1.00917	0.272556	-3.7026	0.0002134	0.0194879	WRKY Transcription Factor (VvWRKY55)	Transcription Factor Activity
VIT_17s0000g09790	4848.15	-1.141	0.310563	-3.67396	0.00023882	0.0212251	BT1 (BTB and TAZ domain protein 1)	Transcription Factor Activity
VIT_08s0040g00870	5605.25	-0.628075	0.172527	-3.64044	0.000272174	0.0235584	Basic Leucine Zipper Transcription Factor (VvbZIP24)	Transcription Factor Activity
VIT_17s0000g02650	220.283	0.838943	0.235141	3.56783	0.000359947	0.0275608	myb domain protein 7	Transcription Factor Activity
VIT_15s0046g01140	1711.61	-1.01091	0.283875	-3.56111	0.000369293	0.0279539	WRKY Transcription Factor (VvWRKY47)	Transcription Factor Activity
VIT_06s0061g00780	32.7109	-1.19714	0.346294	-3.457	0.00054623	0.0360078	Zinc finger (C2H2 type) family	Transcription Factor Activity
VIT_07s0005g01950	366.18	-1.11608	0.32477	-3.43651	0.000589268	0.0378424	myb domain protein 78	Transcription Factor Activity
VIT_14s0068g01770	118.691	-1.14932	0.342946	-3.3513	0.000804329	0.0489682	WRKY Transcription Factor (VvWRKY43)	Transcription Factor Activity
VIT_18s0001g15270	1141.35	-0.599118	0.179176	-3.34374	0.000826578	0.0498652	SCL1 (scarecrow-like 1)	Transcription Factor Activity
VIT_05s0049g00930	2000.2	1.49366	0.187866	7.95067	1.85503e-15	4.61625e-12	Inorganic phosphate transporter 1-4	Transport
VIT_04s0008g04790	2627.73	1.47579	0.237032	6.2261	4.78178e-10	4.13894e-07	ABC Transporter (VvPDR29 - VvABCG59)	Transport
VIT_10s0042g01100	15630.1	1.93064	0.318625	6.05928	1.36733e-09	1.08883e-06	Zinc transporter 10 PRECURSOR	Transport
VIT_00s0259g00120	1139.97	1.15621	0.204145	5.66367	1.48174e-08	7.97254e-06	Oligopeptide transporter OPT3	Transport
VIT_00s0259g00140	297.411	1.38725	0.252505	5.49395	3.93051e-08	1.77838e-05	Oligopeptide transporter OPT3	Transport
VIT_18s0001g11280	4069.38	0.997694	0.19779	5.04421	4.55394e-07	0.000141656	Nitrate transporter 1:2	Transport
VIT_07s0005g03290	74.8097	1.60818	0.346088	4.64675	3.37205e-06	0.000754279	Inorganic phosphate transporter 1-4	Transport
VIT_11s0016g05330	997.941	1.48138	0.322415	4.59465	4.33484e-06	0.000927935	SPX2 (SYG1/Pho81/XPR1) domain-containing protein SPX2	Transport
VIT_00s0477g00030	238.642	-1.43138	0.311385	-4.59683	4.28973e-06	0.000927935	MATE efflux family protein ripening responsive	Transport
VIT_09s0002g05530	149.1	-1.55124	0.353048	-4.39385	1.11359e-05	0.00187876	ABC Transporter (VvPDR13 - VvABCG43)	Transport
VIT_19s0090g01280	1622.97	0.895201	0.204433	4.37895	1.19254e-05	0.00199505	Lipid-binding serum glycoprotein family protein	Transport
VIT_11s0016g04160	2215.49	-1.46923	0.338729	-4.33747	1.44129e-05	0.00227314	Sulfate transporter 3.5	Transport
VIT_08s0056g00780	554.667	-1.28152	0.298965	-4.28651	1.81502e-05	0.00269401	MATE efflux family protein	Transport
VIT_13s0019g00500	188.036	-1.47722	0.35273	-4.18795	2.8148e-05	0.00397426	Nodulin MtN21 family	Transport
VIT_06s0080g00170	120.904	-1.30693	0.312777	-4.17847	2.93482e-05	0.00408576	Aluminium-tolerance ALMT1	Transport
VIT_06s0004g04700	794.61	0.76268	0.188087	4.05492	5.01506e-05	0.00620123	Outer envelope protein 16	Transport
VIT_12s0035g01820	342.978	-1.1168	0.279793	-3.99153	6.56473e-05	0.00768247	Proton-dependent oligopeptide transport (POT) family protein	Transport
VIT_14s0006g02890	19.9892	1.37198	0.352573	3.89134	9.9694e-05	0.0106134	ATSYTE/NTMC2T3.2/NTMC2TYPE3.2/SYTE	Transport
VIT_14s0108g00700	696.342	1.08343	0.278635	3.88835	0.000100929	0.0106495	Aquaporin NIP1;2	Transport
VIT_18s0001g07320	899.399	-1.17556	0.308653	-3.80869	0.000139704	0.0137007	2-oxoglutarate/malate carrier protein, Mitochondrial	Transport
VIT_05s0062g01110	274.119	0.953245	0.252779	3.77106	0.000162553	0.0154838	15-cis-_-carotene isomerase (Z-ISO) (VvZISO1)	Transport
VIT_14s0083g00740	14051.5	-0.747752	0.19867	-3.76379	0.000167359	0.0158656	Amino acid permease	Transport
VIT_05s0049g00920	10979.2	0.674079	0.186584	3.61273	0.000302985	0.0253297	Inorganic phosphate transporter 1-4	Transport
VIT_16s0098g00690	103.442	1.00118	0.278053	3.60069	0.00031738	0.0257894	Major Facilitator Superfamily	Transport
VIT_10s0116g01610	699.812	1.00977	0.282368	3.57606	0.000348805	0.0272599	Monocopper oxidase SKS4 (SKU5 Similar 4)	Transport
VIT_07s0104g01730	263.457	0.818637	0.229348	3.56941	0.000357788	0.0275013	HAK5 (High affinity K+ transporter 5)	Transport
VIT_01s0010g02440	178.714	0.91315	0.260723	3.50238	0.000461129	0.0325043	ABC Transporter (VvMRP1 - VvABCC1)	Transport
VIT_06s0004g04010	1366.06	-0.893105	0.25525	-3.49894	0.000467108	0.0325339	Exocyst subunit EXO70 H7	Transport
VIT_04s0008g03550	1617.8	0.614044	0.17584	3.49206	0.00047931	0.0331323	Aquaporin TIP4;1	Transport
VIT_10s0116g01860	140.42	-1.21448	0.348439	-3.48549	0.000491236	0.0337225	MATE efflux family protein	Transport
VIT_01s0026g01490	268.159	1.13498	0.326377	3.47753	0.000506063	0.0342677	Proton-dependent oligopeptide transport (POT) family protein	Transport
VIT_01s0011g01280	235.985	1.00327	0.28878	3.47417	0.000512438	0.0344649	Zinc transporter ZIP5	Transport
VIT_16s0050g01290	1723.01	-0.647936	0.18961	-3.4172	0.00063269	0.0403686	Metal transporter CNNM4 (Cyclin-M4)	Transport
VIT_03s0038g04260	1608.69	-0.780468	0.230276	-3.38927	0.00070079	0.0435979	Chloride channel protein CLC-e	Transport
VIT_01s0026g01590	1833.24	-0.614592	0.183866	-3.34261	0.000829932	0.0499162	Non phototropic hypocotyl 1-like	Transport
VIT_00s0179g00330	240.426	2.30228	0.319629	7.20296	5.89181e-13	9.77451e-10	Unknown protein	Unknown Protein
VIT_06s0004g01560	77.3218	1.69239	0.289455	5.84681	5.01076e-09	3.4398e-06	Unknown	Unknown Protein
VIT_05s0049g00800	346.298	-1.91136	0.327799	-5.83088	5.51374e-09	3.50614e-06	Unknown protein	Unknown Protein
VIT_10s0071g00810	619.833	-1.21651	0.222855	-5.45877	4.79445e-08	2.12106e-05	Binding	Unknown Protein
VIT_01s0011g02390	49.2724	-1.56144	0.336788	-4.63627	3.54757e-06	0.0007761	Unknown	Unknown Protein
VIT_11s0016g02980	1011.31	-1.21401	0.281484	-4.31287	1.61146e-05	0.00246777	Unknown protein	Unknown Protein
VIT_13s0074g00350	194.473	-1.08207	0.257583	-4.20087	2.65893e-05	0.00380278	Unknown	Unknown Protein
VIT_01s0026g01430	2781.16	-0.79274	0.189989	-4.17256	3.01191e-05	0.00413525	Unknown protein	Unknown Protein
VIT_10s0071g00840	720.749	-1.0248	0.257774	-3.97558	7.02067e-05	0.00798672	Unknown protein	Unknown Protein
VIT_06s0004g00960	587.257	0.977006	0.246707	3.96018	7.4892e-05	0.00842345	Unknown	Unknown Protein
VIT_06s0004g02830	2172.78	-0.735311	0.189462	-3.88105	0.000104007	0.0106993	Unknown protein	Unknown Protein
VIT_12s0028g03560	540.614	-1.20388	0.322288	-3.7354	0.000187414	0.0175166	Unknown protein	Unknown Protein
VIT_14s0060g01780	1630.5	0.664368	0.178303	3.72606	0.000194497	0.0179262	Unknown protein	Unknown Protein
VIT_01s0011g05440	186.145	-0.83537	0.230353	-3.62647	0.000287317	0.0244441	Unknown protein	Unknown Protein
VIT_16s0022g02070	182.144	-0.86472	0.239772	-3.60642	0.000310451	0.0253297	Unknown protein	Unknown Protein
VIT_13s0156g00150	4151.69	-0.894306	0.250187	-3.57455	0.000350831	0.0272826	Unknown	Unknown Protein
VIT_08s0007g01360	658.415	-1.08673	0.304265	-3.57165	0.000354737	0.0273725	Unknown protein	Unknown Protein
VIT_13s0019g03910	279.745	-0.989401	0.279397	-3.5412	0.000398317	0.0293692	Unknown	Unknown Protein
VIT_13s0067g02050	38.4409	-1.24529	0.353186	-3.52587	0.000422099	0.0304462	Unknown protein	Unknown Protein
VIT_12s0028g01720	93.0707	-1.14288	0.326512	-3.50027	0.000464788	0.0325339	Unknown	Unknown Protein
VIT_07s0005g01050	653.432	0.821026	0.237856	3.45177	0.000556913	0.0362321	Unknown protein	Unknown Protein
VIT_17s0000g02640	299.98	-0.848537	0.249144	-3.4058	0.0006597	0.0416931	Unknown protein	Unknown Protein
VIT_12s0055g00860	135.814	-3.1001	0.286692	-10.8134	2.97559e-27	5.92381e-23	Nodulin	#N/A
VIT_14s0081g00050	125.492	-2.14357	0.33094	-6.47723	9.34229e-11	9.78875e-08	PATHOgenesIS-related 4	#N/A
VIT_02s0012g00150	668.005	-1.35991	0.21607	-6.29385	3.09689e-10	2.97759e-07	NAK-type protein kinase	#N/A
VIT_18s0001g14990	104.169	1.89406	0.324538	5.83615	5.34198e-09	3.50614e-06	Dual-specific kinase DSK1	#N/A
VIT_08s0007g04120	268.072	1.36574	0.270185	5.05483	4.30784e-07	0.000137911	CYPLXXVIA2	#N/A
VIT_12s0059g02530	799.653	-1.06094	0.214215	-4.9527	7.31892e-07	0.000205218	fringe-related protein	#N/A
VIT_08s0007g04100	245.357	1.36244	0.280725	4.85328	1.21437e-06	0.0003181	CYPLXXVIA2	#N/A
VIT_14s0006g02590	57.8599	-1.63903	0.350867	-4.67138	2.99181e-06	0.000700718	Glutamine amidotransferase	#N/A
VIT_13s0084g00820	7147.78	0.65135	0.144929	4.49427	6.98089e-06	0.00132358	Aspartic Protease (VvAP33)	#N/A
VIT_05s0077g01090	227.056	-1.01777	0.229399	-4.43669	9.13545e-06	0.00160946	RKF2 (receptor-like serine/threonine kinase 2)	#N/A
VIT_03s0063g00180	1405.13	-0.745348	0.16841	-4.42578	9.60948e-06	0.00165132	U-box domain-containing protein	#N/A
VIT_05s0020g01310	3623.88	1.2999	0.297915	4.36332	1.28105e-05	0.00208431	SRG1 (senescence-related gene 1)	#N/A
VIT_04s0069g01010	1666.21	-1.03316	0.23746	-4.35089	1.35587e-05	0.00215941	Harpin-induced protein	#N/A
VIT_13s0158g00080	2129.61	1.08389	0.257682	4.20631	2.59574e-05	0.00374463	Serine carboxypeptidase	#N/A
VIT_18s0076g00320	195.422	-1.40448	0.352538	-3.9839	6.77933e-05	0.00780132	Nodulin	#N/A
VIT_01s0011g00420	1022.07	-0.728023	0.185772	-3.9189	8.89534e-05	0.00973202	RPK1 (receptor-like protein kinase 1)	#N/A
VIT_08s0007g02850	86.9776	-1.27686	0.349298	-3.65551	0.000256669	0.0224112	F-box family protein	#N/A
VIT_16s0098g01700	427.278	-0.78606	0.215742	-3.64351	0.000268944	0.0233805	Epoxide hydrolase	#N/A
VIT_12s0059g01400	806.076	0.866196	0.242516	3.5717	0.000354669	0.0273725	Tyrosine specific protein phosphatase	#N/A
VIT_18s0001g00840	432.532	-1.00797	0.283437	-3.55623	0.000376216	0.0282631	Syringolide-induced protein 14-1-1	#N/A
VIT_09s0002g08860	76.2254	-1.17125	0.331643	-3.53165	0.00041297	0.0300051	Kelch repeat-containing F-box family protein	#N/A
VIT_07s0005g05720	37.8673	1.23437	0.34983	3.52847	0.000417963	0.0302575	Tetratricopeptide repeat domain male sterility MS5	#N/A
VIT_05s0029g00370	21.8247	-1.1912	0.339519	-3.50849	0.000450653	0.032272	Cystatin	#N/A
VIT_09s0002g07530	527.732	0.926014	0.265634	3.48605	0.000490207	0.0337225	Tetratricopeptide helical	#N/A
VIT_10s0003g00390	669.422	-0.905586	0.260864	-3.47149	0.000517577	0.0346933	Glutaredoxin	#N/A
VIT_01s0011g04140	17393	-0.585889	0.16973	-3.45189	0.000556668	0.0362321	Octicosapeptide/Phox/Bem1p (PB1) domain-containing protein	#N/A
VIT_02s0025g00350	2408.67	-0.687642	0.199187	-3.45224	0.000555943	0.0362321	Heavy-metal-associated domain-containing protein	#N/A
VIT_15s0046g01160	1099	-0.719577	0.210179	-3.42364	0.000617894	0.0395531	NADPH HC toxin reductase	#N/A
VIT_00s0487g00010	554.918	-0.903321	0.264479	-3.41547	0.000636715	0.0403686	Disease resistance protein (TIR-NBS-LRR class)	#N/A
VIT_12s0059g00830	252.067	0.969785	0.289982	3.3443	0.000824916	0.0498652	Dirigent protein pDIR10	#N/A

## Sheet: Gene ontologies
		GO category	#
		Secondary Metabolic Process	42					Secondary Metabolic Process	Transport	#N/A	Response to Stress	Carbohydrate Metabolic Process	Transcription Factor Activity	Cellular Amino Acids and Derivative Metabolic Process	Cellular Process	Response to Hormone Stimulus	Signal Transduction	Cell Wall Metabolism	Generation of Energy	Lipid Metabolic Process	Developmental Process	Cellular Homeostasis	DNA/RNA Metabolic Process
		Transport	35				up	23	21	10	4	5	3	4	6	1	1	5	3	6	2	2	2
		#N/A	30				down	19	14	20	22	18	20	16	11	15	11	6	6	3	6	4	1
		Response to Stress	26
		Carbohydrate Metabolic Process	23
		Transcription Factor Activity	23
		Unknown Protein	22
		Cellular Amino Acids and Derivative Metabolic Process	20
		No Hit	19
		Cellular Process	17
		Response to Hormone Stimulus	16
		Signal Transduction	12
		Cell Wall Metabolism	11
		Generation of Energy	9
		Lipid Metabolic Process	9
		Developmental Process	8
		Cellular Homeostasis	6
		DNA/RNA Metabolic Process	3
