# Supplementary material for: Transcriptional Characterization of a Widely-Used Grapevine Rootstock Genotype under Different Iron-Limited Conditions
Source: Front Plant Sci. 2017 Jan 5;7:1994. doi: 10.3389/fpls.2016.01994 (PMC5214570; doi:10.3389/fpls.2016.01994)
Supplement: Supplementary Data Sheet 3 — List of common (−Fe + FeBic), Fe-specific and FeBic-specific Differentially Expressed Genes identified in root apices of 101.14 rootstock genotype upon −Fe and FeBic growing conditions. [file DataSheet3.xlsx]

## Sheet: Common DEGs
ID	log2 FC -Fe	log2 FC FeBic	Function	GO
VIT_00s0220g00070	1.40127	1.16061	Latex cyanogenic beta glucosidase	Carbohydrate Metabolic Process
VIT_06s0004g07280	-0.983928	-1.03299	UDP-glucuronosyl/UDP-glucosyltransferase	Carbohydrate Metabolic Process
VIT_05s0094g00360	-1.43549	-1.18815	Chitinase class IV	Carbohydrate Metabolic Process
VIT_06s0061g00120	-1.63226	-1.50189	Beta-1,3-glucanase [Vitis riparia]	Cell Wall Metabolism
VIT_09s0002g03450	1.48228	0.958979	Taurine dioxygenase	Cellular Amino Acids and Derivative Metabolic Process
VIT_01s0011g04010	-1.4723	-1.85385	Catalytic	Cellular Amino Acids and Derivative Metabolic Process
VIT_08s0007g02440	1.09975	1.1159	Aspartyl protease	Cellular Homeostasis
VIT_06s0009g00370	-1.65513	-1.54456	U-box domain-containing protein	Cellular Homeostasis
VIT_14s0060g00120	1.94607	1.18636	Germin-like protein 2 [Vitis vinifera]	Cellular Process
VIT_15s0107g00550	1.73341	1.24616	Tetratricopeptide repeat domain male sterility MS5	Cellular Process
VIT_14s0128g00650	1.5189	1.20961	Germin-like protein 3 [Vitis vinifera]	Cellular Process
VIT_18s0001g15130	-0.982572	-0.887169	WD40 repeat protein	Cellular Process
VIT_02s0012g02340	-1.08448	-1.23117	CYP76C4	Cellular Process
VIT_07s0141g00890	-1.40328	-1.27752	CYP94A1	Cellular Process
VIT_08s0007g05570	-1.47415	-1.14514	Embryo-abundant protein	Cellular Process
VIT_06s0080g00090	-1.72064	-1.58866	CYP94A1	Cellular Process
VIT_14s0006g01210	2.04136	1.38045	Senescence-associated protein	Developmental Process
VIT_03s0063g01150	1.86851	1.3815	Nodulin 1A, Senescence-associated	Developmental Process
VIT_00s0301g00120	-1.16216	-1.26723	Late embryogenesis abundant protein	Developmental Process
VIT_09s0054g01740	1.01009	0.934637	C2-HC type zinc finger protein C.e-MyT1	DNA/RNA Metabolic Process
VIT_03s0063g01310	1.56096	0.990783	Oxidoreductase, 2OG-Fe(II) oxygenase family	Generation of Energy
VIT_19s0014g01390	1.1964	0.925697	Phosphoenolpyruvate carboxylase	Generation of Energy
VIT_02s0033g00700	-0.883618	-0.774542	Nitrilase	Generation of Energy
VIT_06s0004g02590	-0.969846	-1.07551	Carbonic anhydrase	Generation of Energy
VIT_04s0008g00180	-1.30319	-1.19013	NADP-dependent malic enzyme	Generation of Energy
VIT_13s0067g01840	-2.35993	-1.03304	ferritin	Generation of Energy
VIT_10s0003g04080	-1.2621	-1.69895	Unknown	No Hit
VIT_19s0090g01360	-1.31211	-1.33686	No hit	No Hit
VIT_13s0019g03530	-1.38019	-1.33175	No hit	No Hit
VIT_00s0780g00030	-3.08699	-2.55405	No hit	No Hit
VIT_08s0007g05300	2.5822	1.27899	bHLH38/ORG2 (OBP3-responsive gene 2)	Response to Hormone Stimulus
VIT_11s0052g00390	1.07761	0.812106	Leucine-rich repeat	Response to Stress
VIT_12s0028g02970	1.00349	1.47817	MLO1	Response to Stress
VIT_16s0050g00140	-1.00655	-0.99067	Heavy-metal-associated domain-containing protein	Response to Stress
VIT_05s0077g01570	-1.03308	-1.72583	s11_Pathogenesis protein 10 [Vitis vinifera]	Response to Stress
VIT_10s0003g00410	-1.15876	-1.68554	MLO6 (mildew resistance locus O 6)	Response to Stress
VIT_04s0044g00040	-1.23474	-1.1319	Dirigent	Response to Stress
VIT_05s0077g01560	-1.30213	-1.70183	s12 (VvPR10.3)_Pathogenesis protein 10 [Vitis vinifera]	Response to Stress
VIT_05s0077g01540	-1.30664	-1.59995	s15_Pathogenesis protein 10 [Vitis vinifera]	Response to Stress
VIT_05s0077g01550	-1.45927	-2.17385	s14_Pathogenesis protein 10 [Vitis vinifera]	Response to Stress
VIT_05s0077g01690	-1.51224	-1.40255	s1_Pathogenesis protein 10 [Vitis vinifera]	Response to Stress
VIT_05s0077g01530	-1.51335	-1.56571	s16 (VvPR10.1)_Pathogenesis protein 10 [Vitis vinifera]	Response to Stress
VIT_06s0004g01020	-1.56356	-1.08318	Dirigent protein	Response to Stress
VIT_06s0004g01030	-1.57276	-1.37482	Dirigent protein	Response to Stress
VIT_06s0004g01010	-1.60536	-1.37054	Dirigent protein pDIR9	Response to Stress
VIT_01s0010g02000	-1.92156	-1.61674	Peroxidase	Response to Stress
VIT_08s0007g05970	1.51859	1.18653	Purple acid phosphatase 16 ATPAP16/PAP16	Secondary Metabolic Process
VIT_13s0067g00110	1.02765	0.924604	CYP72A1	Secondary Metabolic Process
VIT_03s0017g01140	1.00039	0.633924	Cis-zeatin O-beta-D-glucosyltransferase	Secondary Metabolic Process
VIT_03s0038g04670	0.792599	0.870256	Isoflavone reductase	Secondary Metabolic Process
VIT_16s0039g01670	0.733433	0.825019	Cinnamoyl-CoA reductase	Secondary Metabolic Process
VIT_03s0017g01040	-0.695203	-1.71509	Cis-zeatin O-beta-D-glucosyltransferase	Secondary Metabolic Process
VIT_10s0003g00480	-0.880897	-1.07248	Isoflavone methyltransferase/ Orcinol O-methyltransferase 1 oomt1	Secondary Metabolic Process
VIT_12s0028g02740	-1.13414	-1.17693	Isoflavone methyltransferase/ Orcinol O-methyltransferase 1 oomt1	Secondary Metabolic Process
VIT_18s0001g04870	-1.21053	-1.52912	(-)-germacrene D synthase (VvTPS11)	Secondary Metabolic Process
VIT_16s0100g00750	-1.22742	-1.09733	Stilbene synthase (VvSTS7)	Secondary Metabolic Process
VIT_12s0028g02700	-1.28229	-1.19003	Isoflavone methyltransferase/ Orcinol O-methyltransferase 1 oomt1	Secondary Metabolic Process
VIT_19s0093g00320	-1.39443	-2.18307	Glutathione S-transferase (VvGST1)	Secondary Metabolic Process
VIT_12s0028g02800	-1.46986	-1.325	Isoflavone methyltransferase/ Orcinol O-methyltransferase 1 oomt1	Secondary Metabolic Process
VIT_01s0010g03020	-1.40282	-1.25746	Calcium-binding protein CML	Signal Transduction
VIT_12s0028g00860	-1.17274	-1.7105	NAC domain-containing protein (VvNAC36)	Transcription Factor Activity
VIT_17s0000g01280	-1.6811	-1.67526	WRKY Transcription Factor (VvWRKY52)	Transcription Factor Activity
VIT_10s0042g01100	2.90549	1.93064	Zinc transporter 10 PRECURSOR	Transport
VIT_00s0259g00140	1.83242	1.38725	Oligopeptide transporter OPT3	Transport
VIT_14s0108g00700	1.5154	1.08343	Aquaporin NIP1;2	Transport
VIT_00s0259g00120	1.47321	1.15621	Oligopeptide transporter OPT3	Transport
VIT_04s0008g03550	1.25678	0.614044	Aquaporin TIP4;1	Transport
VIT_01s0026g01490	1.18439	1.13498	Proton-dependent oligopeptide transport (POT) family protein	Transport
VIT_19s0090g01280	0.966293	0.895201	Lipid-binding serum glycoprotein family protein	Transport
VIT_05s0049g00930	0.756569	1.49366	Inorganic phosphate transporter 1-4	Transport
VIT_06s0080g00170	-1.2266	-1.30693	Aluminium-tolerance ALMT1	Transport
VIT_09s0002g05530	-1.5494	-1.55124	ABC Transporter (VvPDR13 - VvABCG43)	Transport
VIT_14s0060g01780	0.767642	0.664368	Unknown protein	Unknown Protein
VIT_01s0011g05440	-0.814633	-0.83537	Unknown protein	Unknown Protein
VIT_17s0000g02640	-0.923389	-0.848537	Unknown protein	Unknown Protein
VIT_16s0022g02070	-1.43582	-0.86472	Unknown protein	Unknown Protein
VIT_07s0005g05720	1.49524	1.23437	Tetratricopeptide repeat domain male sterility MS5	#N/A
VIT_13s0084g00820	1.07996	0.65135	Aspartic Protease (VvAP33)	#N/A
VIT_05s0029g00370	-1.1649	-1.1912	Cystatin	#N/A
VIT_14s0006g02590	-1.17507	-1.63903	Glutamine amidotransferase	#N/A
VIT_18s0076g00320	-1.52845	-1.40448	Nodulin	#N/A
VIT_14s0081g00050	-2.30495	-2.14357	PATHOgenesIS-related 4	#N/A
VIT_12s0055g00860	-4.72027	-3.1001	Nodulin	#N/A

## Sheet: Specific -Fe
ID	log2 FC -FE	log2 FC FeBic	Function	GO
VIT_09s0002g05340	1.49833	0.755468	2-oxoglutarate-dependent dioxygenase	Carbohydrate Metabolic Process
VIT_16s0100g01210	1.21972	0.111677	6-phospho 3-hexuloisomerase	Carbohydrate Metabolic Process
VIT_18s0001g01840	1.17792	0.472582	1-aminocyclopropane-1-carboxylate oxidase	Carbohydrate Metabolic Process
VIT_12s0028g01100	1.11847	0.429633	Aldo/keto reductase	Carbohydrate Metabolic Process
VIT_09s0002g05280	1.11719	0.358833	2-oxoglutarate-dependent dioxygenase	Carbohydrate Metabolic Process
VIT_09s0002g05350	1.10115	0.352872	2-oxoglutarate-dependent dioxygenase	Carbohydrate Metabolic Process
VIT_11s0016g05360	0.829153	0.556706	Phospholipase D alpha 1 precursor (PLD 1) (Choline phosphatase 1)	Carbohydrate Metabolic Process
VIT_04s0023g03040	0.778887	0.597649	Lactoylglutathione lyase	Carbohydrate Metabolic Process
VIT_19s0014g02480	0.628927	0.0423845	Haloacid dehalogenase hydrolase	Carbohydrate Metabolic Process
VIT_11s0052g01400	0.592263	-0.206815	Ribitol kinase	Carbohydrate Metabolic Process
VIT_01s0011g00250	0.508936	0.0178249	6-phosphogluconolactonase	Carbohydrate Metabolic Process
VIT_00s0264g00030	-0.691718	-0.126394	Aconitate hydratase, cytoplasmic	Carbohydrate Metabolic Process
VIT_00s0194g00110	-0.767796	-0.0436597	4-nitrophenylphosphatase	Carbohydrate Metabolic Process
VIT_02s0154g00350	-0.870486	-0.342661	L-lactate dehydrogenase A	Carbohydrate Metabolic Process
VIT_09s0002g02940	-0.87427	-0.502041	Myo-inositol oxygenase 1	Carbohydrate Metabolic Process
VIT_18s0001g05060	-0.916144	0.127952	2,3-bisphosphoglycerate-dependent phosphoglycerate mutase	Carbohydrate Metabolic Process
VIT_03s0038g03400	-1.05899	-0.107391	Endochitinase 1, basic	Carbohydrate Metabolic Process
VIT_12s0059g02150	-1.15866	-0.117903	Aconitate hydratase, cytoplasmic	Carbohydrate Metabolic Process
VIT_14s0066g00240	-1.169	-0.226381	Alpha-L-fucosidase 2 precursor	Carbohydrate Metabolic Process
VIT_00s0324g00050	-1.32931	-0.302144	UDP-glucose glucosyltransferase	Carbohydrate Metabolic Process
VIT_05s0094g00200	-1.38603	-1.0373	Chitinase class IV	Carbohydrate Metabolic Process
VIT_16s0050g02660	-1.54007	-0.718355	Pyruvate kinase	Carbohydrate Metabolic Process
VIT_13s0047g00240	1.90926	-0.0359017	Pectinesterase family	Cell Wall Metabolism
VIT_17s0000g06360	-1.01511	-0.430727	Expansin (VvEXPA17)	Cell Wall Metabolism
VIT_05s0020g02730	-1.42268	-0.429786	Nectarin IV NEC4	Cell Wall Metabolism
VIT_10s0003g00900	1.93974	0.555932	Anthranilate N-hydroxycinnamoyl/benzoyltransferase	Cellular Amino Acids and Derivative Metabolic Process
VIT_01s0011g05930	1.48074	-0.110844	S-adenosyl-L-methionine:carboxyl methyltransferase	Cellular Amino Acids and Derivative Metabolic Process
VIT_09s0002g03460	1.09831	0.804804	Taurine dioxygenase	Cellular Amino Acids and Derivative Metabolic Process
VIT_14s0068g00830	0.963609	-0.220633	2,3,4,5-tetrahydropyridine-2,6-dicarboxylate N-succinyltransferase	Cellular Amino Acids and Derivative Metabolic Process
VIT_11s0016g04960	0.811429	0.574191	Aspartate-glutamate racemase	Cellular Amino Acids and Derivative Metabolic Process
VIT_04s0069g00300	0.740169	0.500835	Gamma-aminobutyrate transaminase subunit precursor isozyme 3	Cellular Amino Acids and Derivative Metabolic Process
VIT_08s0007g00890	0.727731	0.531224	Tropinone reductase	Cellular Amino Acids and Derivative Metabolic Process
VIT_09s0018g01190	0.723857	0.0962246	Anthranilate N-benzoyltransferase	Cellular Amino Acids and Derivative Metabolic Process
VIT_03s0091g00080	0.604105	0.338351	Methylthioribose kinase	Cellular Amino Acids and Derivative Metabolic Process
VIT_16s0039g02750	-0.964536	-0.607208	NADH glutamate dehydrogenase	Cellular Amino Acids and Derivative Metabolic Process
VIT_14s0066g01240	-1.02408	-0.780764	L-aspartate oxidase	Cellular Amino Acids and Derivative Metabolic Process
VIT_08s0058g00970	-1.10856	0.0131541	Cationic peroxidase	Cellular Amino Acids and Derivative Metabolic Process
VIT_14s0036g00520	-1.12929	-0.816699	L-allo-threonine aldolase	Cellular Amino Acids and Derivative Metabolic Process
VIT_03s0088g01180	-1.33434	-0.866985	Proline iminopeptidase	Cellular Amino Acids and Derivative Metabolic Process
VIT_01s0010g02010	-1.53447	-0.566902	Anionic peroxidase	Cellular Amino Acids and Derivative Metabolic Process
VIT_12s0057g01080	1.29522	0.0752044	Kelch repeat-containing protein	Cellular Homeostasis
VIT_08s0007g02260	0.823371	-0.377995	Carboxylic ester hydrolase	Cellular Homeostasis
VIT_09s0002g01040	0.662969	0.376409	Subtilase	Cellular Homeostasis
VIT_19s0027g00740	0.648208	0.334735	Inhibitor of apoptosis	Cellular Homeostasis
VIT_09s0054g00910	-1.20977	-0.706101	Chaperone BCS1 mitochondrial	Cellular Homeostasis
VIT_04s0044g01150	-1.407	-0.787045	Aminotransferase, class V	Cellular Homeostasis
VIT_14s0128g00660	2.13881	1.04941	Germin-like protein 3 [Vitis vinifera]	Cellular Process
VIT_01s0010g03560	1.50025	0.122965	CYP78A5	Cellular Process
VIT_15s0048g02900	1.3763	0.828552	CYP78A3p	Cellular Process
VIT_14s0128g00670	1.29736	0.816003	Germin-like protein 3 [Vitis vinifera]	Cellular Process
VIT_15s0048g01700	1.12467	0.0788341	CYP86A1	Cellular Process
VIT_12s0059g02070	1.09227	0.511224	CYP712A1	Cellular Process
VIT_16s0050g00080	0.95056	-0.154966	Remorin	Cellular Process
VIT_07s0031g00870	0.947442	0.435875	Patatin	Cellular Process
VIT_18s0166g00090	0.854666	-0.297466	VQ motif-containing protein	Cellular Process
VIT_03s0180g00070	0.739688	0.0186466	Cyclase	Cellular Process
VIT_07s0104g00860	0.629437	-0.00692444	WD40	Cellular Process
VIT_08s0007g00200	-0.649421	-0.339054	Ankyrin repeat	Cellular Process
VIT_00s0561g00020	-1.07947	-0.701178	Stem-specific protein TSJT1	Cellular Process
VIT_04s0044g00220	-1.10596	-0.725728	Monooxygenase	Cellular Process
VIT_00s0567g00040	-1.14195	-0.644951	Patatin	Cellular Process
VIT_08s0056g01590	-1.23441	-0.306605	Ankyrin	Cellular Process
VIT_18s0001g06180	-1.42153	-1.0027	Phosphate-induced protein 1	Cellular Process
VIT_12s0055g00850	-1.58266	-0.381093	Nodulin	Cellular Process
VIT_04s0008g00100	-1.80993	-0.101371	AMP binding protein	Cellular Process
VIT_15s0048g02410	0.698996	-0.491595	Myb CCA1 (circadian clock associated 1)	Developmental Process
VIT_01s0011g05260	0.61874	0.347705	DELLA protein GAI1	Developmental Process
VIT_09s0002g00420	-1.43919	-0.851021	Senescence-associated protein	Developmental Process
VIT_04s0008g07080	1.05236	-0.0411074	Aspartic Protease (VvAP5)	DNA/RNA Metabolic Process
VIT_13s0019g02280	0.945298	0.106068	Regulator of chromosome condensation (RCC1)	DNA/RNA Metabolic Process
VIT_11s0037g00860	-0.681594	-0.616073	Haemolysin-III related	DNA/RNA Metabolic Process
VIT_01s0010g00240	-1.04663	-0.354678	CTP-synthetase	DNA/RNA Metabolic Process
VIT_02s0154g00300	-1.10731	-0.101608	Small nuclear ribonucleoprotein Sm D3	DNA/RNA Metabolic Process
VIT_11s0037g00290	1.34373	0.900388	Plastocyanin domain-containing protein	Generation of Energy
VIT_13s0019g03350	1.11271	-0.162977	Sedoheptulose-1,7-bisphosphatase (SBPase), Chloroplast	Generation of Energy
VIT_00s0207g00210	1.08967	-0.363719	Photosystem II PsbO protein	Generation of Energy
VIT_10s0116g01650	1.06806	0.455951	5'-adenylylsulfate reductase (APR1)	Generation of Energy
VIT_02s0109g00080	1.05162	-0.168312	Phosphoribulokinase	Generation of Energy
VIT_18s0001g02700	1.01461	-0.109742	Chlorophyll a oxygenase (CAO)	Generation of Energy
VIT_03s0097g00710	-0.804738	-0.73773	Glutamyl-tRNA reductase 1	Generation of Energy
VIT_11s0016g05530	-1.10543	-0.233392	Plastocyanin domain-containing protein	Generation of Energy
VIT_16s0039g01100	-1.1112	-0.380636	Phenylalanin ammonia-lyase [Vitis vinifera]	Generation of Energy
VIT_16s0039g01110	-1.22091	-0.506285	Phenylalanin ammonia-lyase [Vitis vinifera]	Generation of Energy
VIT_16s0039g01120	-1.23775	-0.574308	Phenylalanin ammonia-lyase [Vitis vinifera]	Generation of Energy
VIT_16s0039g01360	-1.32019	-0.829617	Phenylalanin ammonia-lyase [Vitis vinifera]	Generation of Energy
VIT_16s0039g01300	-1.32612	-0.822427	Phenylalanine ammonia-lyase [Vitis vinifera]	Generation of Energy
VIT_00s0301g00090	-1.34262	0.169035	NDA2 (alternative NAD(P)H dehydrogenase 2)	Generation of Energy
VIT_04s0008g04210	-1.84941	-0.326826	GLB3 (2-on-2 hemoglobin like gene 3)	Generation of Energy
VIT_05s0020g00930	1.62876	0.451543	Soluble diacylglycerol acyltransferase	Lipid Metabolic Process
VIT_16s0039g01410	0.893585	0.264439	Tocopherol O-methyltransferase, chloroplast precursor	Lipid Metabolic Process
VIT_06s0080g00310	0.810164	0.417304	Esterase/lipase/thioesterase family protein	Lipid Metabolic Process
VIT_14s0006g02170	0.774251	0.228729	Jasmonate O-methyltransferase	Lipid Metabolic Process
VIT_04s0079g00790	-0.806342	-0.0121472	Acyl-CoA synthetases (Acyl-activating enzyme 11)	Lipid Metabolic Process
VIT_11s0016g04670	2.36505	0.86248	No hit	No Hit
VIT_18s0001g01200	1.09477	0.633123	No hit	No Hit
VIT_01s0146g00420	1.0872	0.771208	No hit	No Hit
VIT_16s0098g00600	0.997356	0.216206	No hit	No Hit
VIT_05s0020g03050	0.836741	0.182528	Unknown	No Hit
VIT_13s0158g00090	-1.10374	-1.0132	Unknown	No Hit
VIT_15s0048g02640	-1.11014	-0.819031	No hit	No Hit
VIT_05s0049g00660	-1.21596	-0.79	No hit	No Hit
VIT_08s0007g05840	-1.23652	-0.555814	No hit	No Hit
VIT_12s0057g00060	-1.24495	-0.665275	No hit	No Hit
VIT_06s0080g00680	-1.25464	-0.629487	No hit	No Hit
VIT_05s0020g04990	-1.33496	-1.00081	No hit	No Hit
VIT_13s0019g03520	-1.46866	-0.671494	No hit	No Hit
VIT_05s0049g00720	-1.49225	-0.674011	No hit	No Hit
VIT_13s0073g00400	2.05561	0.63769	BHLH038/ORG2 (OBP3-RESPONSIVE GENE 2)	Response to Hormone Stimulus
VIT_13s0047g00450	1.71689	0.534485	BHLH038/ORG2 (OBP3-RESPONSIVE GENE 2)	Response to Hormone Stimulus
VIT_16s0098g00330	1.5363	0.479835	ORG1 (OBP3-responsive gene 1)	Response to Hormone Stimulus
VIT_01s0244g00170	1.34406	0.290313	Cytokinin-repressed protein CR9	Response to Hormone Stimulus
VIT_12s0059g01190	1.279	0.467743	Homeobox protein shoot MERISTEMLESS (STM)	Response to Hormone Stimulus
VIT_06s0004g05460	1.24246	-0.451877	Protein phosphatase 2C DBP (VvPP2C-6)	Response to Hormone Stimulus
VIT_14s0060g01720	1.17655	-0.341642	Dormancy/auxin associated protein	Response to Hormone Stimulus
VIT_04s0008g04940	1.13185	0.151902	Gibberellin 3beta-hydroxylase3	Response to Hormone Stimulus
VIT_11s0016g03180	1.06489	-0.0737303	ABI1 (ABA insensitive 1)	Response to Hormone Stimulus
VIT_15s0046g00290	0.797848	0.299351	Auxin response factor 18	Response to Hormone Stimulus
VIT_08s0007g07250	0.723678	0.5761	ERF/AP2 Gene Family (VvERF051)	Response to Hormone Stimulus
VIT_19s0085g00010	0.66981	0.636219	Auxin-regulated protein	Response to Hormone Stimulus
VIT_12s0059g02650	0.645497	0.0908205	Basic helix-loop-helix ILR3	Response to Hormone Stimulus
VIT_01s0244g00150	0.622141	-0.101905	Auxin response factor 2	Response to Hormone Stimulus
VIT_09s0002g00890	-0.828037	-0.230917	TIFY gene family (VvJAZ4)	Response to Hormone Stimulus
VIT_05s0049g00510	-1.18249	-1.02813	Ethylene response factor ERF1	Response to Hormone Stimulus
VIT_07s0005g03220	-1.19873	-0.0946703	ERF/AP2 Gene Family (VvERF098)	Response to Hormone Stimulus
VIT_18s0001g06030	-1.30931	-0.856066	Erg-1	Response to Hormone Stimulus
VIT_04s0044g01880	-1.39177	-0.777722	Auxin Efflux Carrier	Response to Hormone Stimulus
VIT_07s0031g01530	1.01821	0.128939	Stress enhanced protein 2 (SEP2)	Response to Stress
VIT_06s0004g04650	0.933648	-0.159319	Metallothionein	Response to Stress
VIT_02s0087g00270	0.814741	-0.00146976	Avr9/Cf-9-induced kinase	Response to Stress
VIT_18s0001g02470	-0.686921	-0.202512	L-ascorbate peroxidase, thylakoid-bound (tAPX)	Response to Stress
VIT_14s0068g01620	-1.09667	0.347435	Pollen proteins Ole e I	Response to Stress
VIT_15s0024g00410	-1.22801	-0.949062	Lectin	Response to Stress
VIT_06s0004g03120	-1.25212	-0.13638	MLO-like protein 3	Response to Stress
VIT_11s0037g00660	-1.27339	-0.680511	CF2	Response to Stress
VIT_06s0004g07770	-1.32685	-0.574679	Peroxidase	Response to Stress
VIT_12s0057g00090	-1.32689	-0.834261	Wound-induced	Response to Stress
VIT_12s0055g00870	-1.50612	-0.792893	Nodulin	Response to Stress
VIT_12s0055g01020	-1.52252	-0.568558	Peroxidase	Response to Stress
VIT_16s0022g01500	1.51852	0.910408	flavonoid 3',5'-hydroxylase -like protein	Secondary Metabolic Process
VIT_02s0025g00240	1.50683	0.250811	_-carotene hydroxylase (BCH1) (VvBCH1)	Secondary Metabolic Process
VIT_04s0023g01290	1.23441	0.310544	Anthocyanidin 3-O-glucosyltransferase	Secondary Metabolic Process
VIT_12s0059g01790	1.22372	0.00329993	Caffeic acid O-methyltransferase (VvOMT1)	Secondary Metabolic Process
VIT_06s0004g00770	1.16368	0.227439	Leucoanthocyanidin dioxygenase-like protein	Secondary Metabolic Process
VIT_05s0049g00350	1.10361	0.325522	Desacetoxyvindoline 4-hydroxylase	Secondary Metabolic Process
VIT_19s0085g00760	1.08124	-0.232944	Anthocyanidin 3-O-glucosyltransferase	Secondary Metabolic Process
VIT_16s0022g01510	0.984777	0.685597	flavonoid 3',5'-hydroxylase -like protein	Secondary Metabolic Process
VIT_18s0072g01250	0.970491	0.193725	Desulfoglucosinolate sulfotransferase 16	Secondary Metabolic Process
VIT_07s0031g00350	0.767443	0.117099	Caffeoyl-CoA O-methyltransferase 1	Secondary Metabolic Process
VIT_11s0052g01090	0.70175	0.0304364	4-coumarate-CoA ligase 2	Secondary Metabolic Process
VIT_03s0063g00120	0.611887	0.0841687	Wax synthase	Secondary Metabolic Process
VIT_15s0046g02170	-0.837394	-0.084811	3-methyl-2-oxobutanoate hydroxy-methyl-transferase	Secondary Metabolic Process
VIT_16s0100g01200	-1.0262	-0.509187	Stilbene synthase (VvSTS48)	Secondary Metabolic Process
VIT_16s0100g00770	-1.04539	-0.605823	Stilbene synthase (VvSTS9)	Secondary Metabolic Process
VIT_18s0001g01010	-1.0477	-0.933428	Laccase	Secondary Metabolic Process
VIT_07s0005g00630	-1.11749	-0.501005	NAD+ ADP-ribosyltransferase	Secondary Metabolic Process
VIT_08s0056g00630	-1.14661	-0.604173	Acid phosphatase	Secondary Metabolic Process
VIT_11s0016g01050	-1.17158	0.768565	ferulate 5-hydroxylase	Secondary Metabolic Process
VIT_16s0100g01000	-1.17523	-0.48414	Stilbene synthase (VvSTS28)	Secondary Metabolic Process
VIT_16s0100g00800	-1.19932	-0.2004	Stilbene synthase (VvSTS12)	Secondary Metabolic Process
VIT_16s0100g00860	-1.23919	-0.0355133	Stilbene synthase (VvSTS18)	Secondary Metabolic Process
VIT_16s0100g00930	-1.24094	0.00298614	Stilbene synthase (VvSTS23)	Secondary Metabolic Process
VIT_16s0100g00880	-1.25132	-0.152086	Stilbene synthase (VvSTS19)	Secondary Metabolic Process
VIT_08s0040g00920	-1.27299	-0.360087	Glutathione S-transferase 25 GSTU7	Secondary Metabolic Process
VIT_10s0042g00870	-1.28494	-0.422919	Stilbene synthase (VvSTS2)	Secondary Metabolic Process
VIT_16s0100g01140	-1.31588	-0.534529	Stilbene synthase (VvSTS42)	Secondary Metabolic Process
VIT_11s0065g00350	-1.32607	-0.652539	Trans-cinnamate 4-monooxygenase	Secondary Metabolic Process
VIT_16s0100g01020	-1.35987	-0.652524	Stilbene synthase (VvSTS30)	Secondary Metabolic Process
VIT_16s0100g01110	-1.38287	-0.454454	Stilbene synthase (VvSTS37)	Secondary Metabolic Process
VIT_11s0078g00290	-1.40534	-1.05795	Cinnamate 4-hydroxylase	Secondary Metabolic Process
VIT_16s0100g00810	-1.42307	-0.270583	Stilbene synthase (VvSTS13)	Secondary Metabolic Process
VIT_16s0100g01120	-1.4775	-0.70732	Stilbene synthase (VvSTS39)	Secondary Metabolic Process
VIT_16s0100g01150	-1.51087	-0.633908	Stilbene synthase (VvSTS43)	Secondary Metabolic Process
VIT_16s0100g00900	-1.56447	-0.603098	Stilbene synthase (VvSTS20)	Secondary Metabolic Process
VIT_10s0042g00860	-1.6127	-0.702237	Stilbene Synthase (VvSTS1)	Secondary Metabolic Process
VIT_16s0100g01190	-1.62573	-0.704384	Stilbene synthase (VvSTS47)	Secondary Metabolic Process
VIT_06s0004g03790	1.89734	0.509089	NOX	Signal Transduction
VIT_08s0007g03630	0.860198	0.0994628	Calmodulin binding protein	Signal Transduction
VIT_12s0059g01340	-0.726572	-0.54917	Armadillo/beta-catenin repeat	Signal Transduction
VIT_12s0059g02620	-1.01051	-0.0922785	Receptor protein kinase RK20-1	Signal Transduction
VIT_11s0052g01460	-1.09215	-0.52919	Receptor kinase TRKe	Signal Transduction
VIT_10s0003g02930	-1.18053	-0.644085	FLS2 (flagellin-sensitive 2)	Signal Transduction
VIT_05s0020g04300	-1.20132	-0.700812	Ca2+-ATPase 13 ACA13, plasma membrane	Signal Transduction
VIT_00s2659g00010	-1.27793	-0.710201	CRK10 (cysteine-rich RLK10)	Signal Transduction
VIT_10s0003g01990	-1.29219	-0.0312037	RKF1 (receptor-like kinase in flowers 1)	Signal Transduction
VIT_00s0748g00020	-1.29376	-0.614385	Receptor kinase RK20-1	Signal Transduction
VIT_18s0001g01960	-1.32174	-0.819108	RKF3 (receptor-like kinase IN in flowers 3)	Signal Transduction
VIT_04s0044g00750	-1.35316	-1.01521	S-receptor kinase	Signal Transduction
VIT_12s0057g00620	-1.50091	-0.818636	Receptor Like Protein 6	Signal Transduction
VIT_19s0085g00050	2.21466	1.03079	myb domain protein 58	Transcription Factor Activity
VIT_00s0203g00070	1.79059	-0.37245	Myb domain protein 102	Transcription Factor Activity
VIT_07s0197g00040	1.45229	0.97662	Lateral organ boundaries domain gene 36	Transcription Factor Activity
VIT_11s0016g03940	1.26004	-0.315969	Heat shock transcription factor C1	Transcription Factor Activity
VIT_05s0049g02260	1.20546	0.135984	myb domain protein 305	Transcription Factor Activity
VIT_16s0098g01080	1.20126	-0.027383	Growth-regulating factor 7	Transcription Factor Activity
VIT_17s0000g03440	1.09006	-0.177946	EMB2454 (embryo defective 2454)	Transcription Factor Activity
VIT_13s0064g00860	1.01595	0.509724	Nuclear transcription factor Y subunit A-1	Transcription Factor Activity
VIT_15s0048g02870	1.01468	-0.0378727	Homeobox-leucine zipper protein HB-7 (VvATHB-8)	Transcription Factor Activity
VIT_00s0226g00070	1.00622	0.779559	Protein shoot gravitropism 7	Transcription Factor Activity
VIT_18s0001g14130	1.0043	0.0735132	Zinc finger (C2H2 type) family	Transcription Factor Activity
VIT_13s0019g05170	0.96411	-0.408699	Zinc finger (C2H2 type) family	Transcription Factor Activity
VIT_01s0010g03630	0.948603	-0.00243269	Zinc finger (MYND type)	Transcription Factor Activity
VIT_12s0028g03860	0.761698	-0.06887	Zinc finger (C3HC4-type ring finger) protein (RMA1)	Transcription Factor Activity
VIT_09s0002g01190	0.730523	0.125628	Scarecrow transcription factor 29 (SCL29)	Transcription Factor Activity
VIT_05s0029g00060	0.604283	0.228157	Myb UNE16 (unfertilized embryo sac 16)	Transcription Factor Activity
VIT_19s0014g01250	0.561989	-0.263448	TUBBY like protein 7 TLP7	Transcription Factor Activity
VIT_07s0005g03340	-0.949058	-0.43711	Myb domain protein 14 (VvMyb14)	Transcription Factor Activity
VIT_05s0020g03690	-1.11017	-0.502064	GCN5 N-acetyltransferase (GNAT)	Transcription Factor Activity
VIT_07s0129g00210	-1.19928	-0.92949	BT4 (BTB and TAZ Domain protein 4)	Transcription Factor Activity
VIT_05s0020g04780	-1.31388	-0.826891	basic helix-loop-helix (bHLH) family	Transcription Factor Activity
VIT_12s0028g01740	2.28022	1.03641	DNAJ heat shock N-terminal domain-containing protein	Transport
VIT_13s0106g00610	1.80945	0.498202	Tetracycline transporter	Transport
VIT_18s0001g10330	1.45842	0.798531	Subtilisin protease	Transport
VIT_10s0042g01120	1.41664	1.02229	Iron regulated transporter	Transport
VIT_18s0001g02130	1.25737	0.522448	Metal transporter Nramp6	Transport
VIT_04s0043g00370	1.2283	0.207052	Ammonium transporter 1;2	Transport
VIT_14s0066g02020	1.20042	-0.0153533	Proton-dependent oligopeptide transport (POT) family protein	Transport
VIT_01s0026g00530	1.15975	0.683838	Nodulin MtN21 family	Transport
VIT_18s0001g04910	1.14364	0.0942923	Sulfate transporter 1.3	Transport
VIT_08s0007g00020	1.07907	0.544049	Cation/hydrogen exchanger 20 (CHX20)	Transport
VIT_02s0025g00810	1.06523	0.330722	Cation/hydrogen exchanger (CHX18)	Transport
VIT_13s0067g02500	1.05821	0.0500008	Xanthine/uracil permease	Transport
VIT_02s0025g05110	1.00866	0.340386	MATE efflux family protein	Transport
VIT_04s0008g01120	0.918746	0.00808405	Glutaredoxin	Transport
VIT_13s0019g00010	0.835841	-0.0912575	Sulfate transporter 4.2	Transport
VIT_07s0129g00620	0.780977	0.295242	Metal transporter Nramp3	Transport
VIT_18s0001g03180	0.767713	-0.37998	Nodulin MtN21 family	Transport
VIT_04s0023g03570	0.714319	0.288073	Oligopeptide transporter 7 ATOPT7	Transport
VIT_08s0007g02240	0.713669	0.685221	Calcium/proton exchanger CAX3	Transport
VIT_18s0001g14840	0.691382	0.409668	Nickel ion transporter	Transport
VIT_06s0004g02850	0.67106	-0.224601	Aquaporin PIP2B	Transport
VIT_13s0067g02220	0.647197	0.244645	Amino acid permease	Transport
VIT_10s0003g04470	0.625682	0.0280949	ABC Transporter (VvMRP20 - VvABCC20)	Transport
VIT_08s0007g01810	-0.898589	-0.409829	ANTR2 (anion transporter 2	Transport
VIT_05s0020g03930	-1.06734	-0.484414	Sulfate transporter 3.1 (AST12) (AtST1)	Transport
VIT_19s0015g00050	-1.06813	-0.53638	ABC Transporter (VvMRP5 - VvABCC5)	Transport
VIT_06s0061g01490	-1.07473	-0.443227	ABC Transporter (VvPDR20 - VvABCG50)	Transport
VIT_19s0015g00320	-1.12021	-0.87872	KCO1 (two pore K channel)	Transport
VIT_19s0015g00020	-1.20517	-0.595741	ABC Transporter (VvMRP3 - VvABCC3)	Transport
VIT_03s0017g02170	-1.44868	0.391782	Zinc transporter ZIP5	Transport
VIT_09s0002g05810	-1.46952	-0.0720539	Boron transporter-like protein 4	Transport
VIT_12s0059g01640	1.93594	0.343058	Unknown protein	Unknown Protein
VIT_03s0091g00230	1.28676	0.00230742	Unknown protein	Unknown Protein
VIT_14s0060g01850	1.13236	0.771553	Unknown	Unknown Protein
VIT_08s0007g08780	1.12291	-0.0932254	Unknown protein	Unknown Protein
VIT_14s0060g01830	1.03823	0.779812	Unknown protein	Unknown Protein
VIT_01s0026g00730	0.918655	0.0970939	Unknown protein	Unknown Protein
VIT_04s0023g03880	0.77827	-0.581306	Unknown	Unknown Protein
VIT_18s0001g15120	-1.00619	-0.601181	Unknown protein	Unknown Protein
VIT_14s0066g01570	-1.06586	-0.254577	Unknown protein	Unknown Protein
VIT_02s0236g00100	-1.26243	-0.691944	Unknown	Unknown Protein
VIT_17s0000g03420	-1.34377	-1.008	Unknown protein	Unknown Protein
VIT_02s0236g00120	-1.43554	-0.619218	Unknown	Unknown Protein
VIT_02s0025g02490	-1.52338	-1.05825	Unknown protein	Unknown Protein
VIT_01s0011g04780	-1.52779	-0.638889	Unknown protein	Unknown Protein
VIT_19s0090g00200	-1.57516	-0.502461	Unknown protein	Unknown Protein
VIT_13s0067g01540	2.07994	-0.0934174	Pollen Ole e 1 allergen and extensin	#N/A
VIT_00s0687g00020	1.86963	0.207782	Oxidoreductase, 2OG-Fe(II) oxygenase	#N/A
VIT_11s0016g04270	1.43377	0.567511	Hydrolase, alpha/beta fold	#N/A
VIT_17s0000g05480	1.39417	0.71043	EMB2454 (embryo defective 2454)	#N/A
VIT_07s0005g00810	1.32465	0.0479508	Pollen Ole e 1 allergen and extensin	#N/A
VIT_18s0001g01030	1.32136	0.257896	Protein disulfide isomerase	#N/A
VIT_16s0039g02550	1.25807	0.465496	Seed specific protein Bn15D1B	#N/A
VIT_00s0285g00070	1.24525	0.429895	Glutamate carboxypeptidase (AMP1)	#N/A
VIT_10s0116g01140	1.19807	0.600781	Stigma-specific Stig1	#N/A
VIT_09s0002g01030	1.15123	0.618319	Subtilisin serine proteinase	#N/A
VIT_00s0187g00360	1.02838	0.619847	Uclacyanin I	#N/A
VIT_18s0001g09140	0.954901	-0.188687	Esterase	#N/A
VIT_03s0017g01210	0.879215	-0.250483	Phosphate-induced protein 1	#N/A
VIT_14s0030g01720	0.822649	-0.253221	DNA-damage-repair/toleration protein (DRT102)	#N/A
VIT_04s0008g00720	0.794266	-0.1725	Vacuolar processing enzyme gamma	#N/A
VIT_16s0100g00610	0.750004	0.64558	CYP87A3	#N/A
VIT_04s0008g06870	0.733002	-0.127091	Cytochrome b5 domain-containing protein	#N/A
VIT_10s0003g04090	-0.889325	-0.250585	Remorin	#N/A
VIT_18s0001g06320	-0.997049	-0.970022	Cupin, RmlC-type	#N/A
VIT_08s0105g00200	-0.997129	-0.905858	U-box domain-containing protein	#N/A
VIT_08s0007g06610	-1.01436	-0.692574	Lectin protein kinase	#N/A
VIT_08s0007g01560	-1.17208	-0.497876	Photoassimilate-responsive protein	#N/A
VIT_13s0064g01370	-1.19364	0.0140947	Polygalacturonase inhibiting protein 1 PGIP1	#N/A
VIT_06s0004g01000	-1.21111	-0.70564	Dirigent protein	#N/A
VIT_09s0018g01900	-1.22552	-0.583198	PEPR1 (PEP1 receptor 1)	#N/A
VIT_10s0003g02910	-1.23043	-0.114268	FLS2 (flagellin-sensitive 2)	#N/A
VIT_13s0156g00240	-1.30598	-0.624804	DC1 domain-containing protein	#N/A

## Sheet: Specific FeBic
Additional file 3 - List of common (-Fe + FeBic), Fe-specific and FeBic-specific Differentially Expressed Genes identified in root apexes of 101.14 rootstock genotype upon –Fe and FeBic growing conditions.
ID	log2 FC -Fe	log2 FC FeBic	Function	citations	VitisNet	GO
VIT_05s0094g00340	-0.565528	-1.6258	Chitinase class IV	0	vv10530Aminosugars_metabolism	Carbohydrate Metabolic Process
VIT_05s0094g00330	-0.469842	-1.37683	Chitinase, class IV [Vitis vinifera]	0	vv10530Aminosugars_metabolism	Carbohydrate Metabolic Process
VIT_08s0007g01040	0.242448	-1.3033	Aldo-keto reductase	0	vv10040Pentose_glucuronate_interconversion vv10051Fructose_and_mannose_metabolism vv10052Galactose_metabolism vv10561Glycerolipid_metabolism vv10620Pyruvate_metabolism	Carbohydrate Metabolic Process
VIT_06s0061g00100	-0.990882	-1.25654	Glucan endo-1,3-beta-glucosidase, acidic isoform precursor	0	vv10500Starch_and_sucrose_metabolism	Carbohydrate Metabolic Process
VIT_11s0016g05010	-0.922142	-1.23971	Lactoylglutathione lyase	0	vv10620Pyruvate_metabolism	Carbohydrate Metabolic Process
VIT_08s0032g01220	-0.592427	-1.13203	Calcium Dependent Protein Kinase (VvCPK9)	Chen, 2013	vv34626Plant-pathogen_interaction	Carbohydrate Metabolic Process
VIT_02s0012g00170	-0.860293	-1.13063	1,4-alpha-D-glucan maltohydrolase	0	vv10500Starch_and_sucrose_metabolism	Carbohydrate Metabolic Process
VIT_17s0000g04750	-0.653945	-1.08964	UDP-glycosyltransferase 89B2	0	vv10040Pentose_glucuronate_interconversion vv10500Starch_and_sucrose_metabolism	Carbohydrate Metabolic Process
VIT_12s0059g01380	-0.508108	-1.08527	1-aminocyclopropane-1-carboxylate oxidase 1	0	vv10640Propanoate_metabolism vv30008Ethylene_signaling	Carbohydrate Metabolic Process
VIT_11s0052g01710	-0.234445	-0.961804	Xylose isomerase	0	vv10040Pentose_glucuronate_interconversion vv10051Fructose_and_mannose_metabolism	Carbohydrate Metabolic Process
VIT_10s0071g01120	0.0373897	-0.945065	Alpha-galactosidase	0	vv10052Galactose_metabolism vv10561Glycerolipid_metabolism	Carbohydrate Metabolic Process
VIT_17s0000g08010	-0.0171916	-0.888122	Trehalose 6-phosphate synthase	0	vv10500Starch_and_sucrose_metabolism	Carbohydrate Metabolic Process
VIT_02s0025g00360	-0.0586937	-0.826287	1-aminocyclopropane-1-carboxylate synthase	0	vv10640Propanoate_metabolism vv30008Ethylene_signaling	Carbohydrate Metabolic Process
VIT_17s0119g00120	-0.332196	-0.769536	Alpha-amylase/subtilisin inhibitor	0	vv10500Starch_and_sucrose_metabolism	Carbohydrate Metabolic Process
VIT_05s0077g00280	0.1707	-0.5593	Beta-amylase	0	vv10500Starch_and_sucrose_metabolism	Carbohydrate Metabolic Process
VIT_18s0001g05570	0.276427	0.686667	Hexose transporter HT2	Afoufa-Bastien, 2010	vv50121Porters_cat_1_to_6	Carbohydrate Metabolic Process
VIT_00s0371g00100	0.344882	0.765565	Mannitol dehydrogenase	0	vv10051Fructose_and_mannose_metabolism	Carbohydrate Metabolic Process
VIT_14s0036g00420	0.626925	0.923277	Phosphoenolpyruvate carboxylase kinase	0	vv10020Citrate_cycle vv10620Pyruvate_metabolism vv10710Carbon_fixation	Carbohydrate Metabolic Process
VIT_16s0022g00540	-0.0837769	0.973856	Glycerol 3-phosphate permease	0	vv50121Porters_cat_1_to_6	Carbohydrate Metabolic Process
VIT_04s0008g03590	-0.0207628	1.1559	Phosphorylase	0	vv10500Starch_and_sucrose_metabolism	Carbohydrate Metabolic Process
VIT_11s0052g01340	-0.274032	-1.19226	Xyloglucan endo-transglycosylase, C-terminal	0	vv40006Cell_wall	Cell Wall Metabolism
VIT_02s0012g02190	-0.342094	-1.12496	Cellulose synthase CSLD2	0	vv40006Cell_wall	Cell Wall Metabolism
VIT_00s0480g00010	-0.430373	-1.11319	Hydroxyproline-rich glycoprotein family protein	0	0	Cell Wall Metabolism
VIT_00s0262g00150	0.279677	-1.04417	Glycine-rich protein	0	0	Cell Wall Metabolism
VIT_11s0052g01300	-0.54422	-0.86857	Xyloglucan endotransglycosylase 6	0	vv40006Cell_wall	Cell Wall Metabolism
VIT_04s0023g03260	0.00167489	0.959534	Cellulase2	0	vv40006Cell_wall	Cell Wall Metabolism
VIT_05s0094g01310	-0.273244	1.02727	Polygalacturonase GH28	0	vv40006Cell_wall	Cell Wall Metabolism
VIT_19s0014g02910	-0.202238	1.13701	Expansin (VvEXPA20)	Dal Santo, 2013	vv30003Auxin_signaling	Cell Wall Metabolism
VIT_08s0007g04950	0.341706	1.23123	Xyloglucan endotransglucosylase/hydrolase 32	0	vv40006Cell_wall	Cell Wall Metabolism
VIT_07s0005g02310	0.239976	1.27867	Expansin (VvEXPA8)	Dal Santo, 2013	vv30003Auxin_signaling	Cell Wall Metabolism
VIT_13s0019g02180	-0.882106	-2.04971	Tropinone reductase	0	vv10220Urea_cycle_and_metabolism_of_amino_groups	Cellular Amino Acids and Derivative Metabolic Process
VIT_04s0008g05350	-0.909463	-1.5506	Serine hydrolase [Vitis vinifera]	0	vv10260Glycine_serine_and_threonine_metabolism	Cellular Amino Acids and Derivative Metabolic Process
VIT_01s0011g05920	-1.11593	-1.50843	S-adenosyl-L-methionine:salicylic acid carboxyl methyltransferase	0	vv10360Phenylalanine_metabolism	Cellular Amino Acids and Derivative Metabolic Process
VIT_18s0001g08450	-0.991812	-1.44416	Branched-chain-amino-acid transaminase ATBCAT-2	0	vv10280Valine_leucine_and_isoleucine_degradation vv10290Valine_leucine_and_isoleucine_biosynthesis vv10770Pantothenate_and_CoA_biosynthesis vv10966Glucosinolate_biosynthesis	Cellular Amino Acids and Derivative Metabolic Process
VIT_01s0011g05910	-1.10714	-1.32383	S-adenosyl-L-methionine:salicylic acid carboxyl methyltransferase	0	vv10360Phenylalanine_metabolism	Cellular Amino Acids and Derivative Metabolic Process
VIT_18s0001g14980	0.36537	-1.21917	3-methyl-2-oxobutanoate dehydrogenase	0	vv10280Valine_leucine_and_isoleucine_degradation	Cellular Amino Acids and Derivative Metabolic Process
VIT_18s0001g08430	-0.0533448	-1.16221	Branched-chain-amino-acid aminotransferase 2, chloroplast (Atbcat-2)	0	vv10280Valine_leucine_and_isoleucine_degradation vv10290Valine_leucine_and_isoleucine_biosynthesis vv10770Pantothenate_and_CoA_biosynthesis vv10966Glucosinolate_biosynthesis	Cellular Amino Acids and Derivative Metabolic Process
VIT_17s0000g07670	-0.874818	-1.13743	Betaine-aldehyde dehydrogenase	0	vv10260Glycine_serine_and_threonine_metabolism vv50101Channels_and_pores	Cellular Amino Acids and Derivative Metabolic Process
VIT_05s0049g01980	-0.697608	-1.04929	3-isopropylmalate dehydratase large subunit 2	0	vv10290Valine_leucine_and_isoleucine_biosynthesis	Cellular Amino Acids and Derivative Metabolic Process
VIT_16s0098g00290	0.0967166	-0.95869	GLT1 (NADH-dependent glutamate synthase 1 gene)	0	vv10251Glutamate_metabolism vv10910Nitrogen_metabolism	Cellular Amino Acids and Derivative Metabolic Process
VIT_15s0048g00420	0.104846	-0.911314	Arginase 1	0	vv10220Urea_cycle_and_metabolism_of_amino_groups vv10330Arginine_and_proline_metabolism	Cellular Amino Acids and Derivative Metabolic Process
VIT_03s0063g00290	-0.0189906	-0.807695	Methylcrotonoyl-CoA carboxylase beta chain	0	vv10280Valine_leucine_and_isoleucine_degradation	Cellular Amino Acids and Derivative Metabolic Process
VIT_06s0004g03140	0.0674705	-0.735479	Isovaleryl-CoA-dehydrogenase (IVD)	0	vv10280Valine_leucine_and_isoleucine_degradation	Cellular Amino Acids and Derivative Metabolic Process
VIT_06s0004g04360	0.331803	-0.731556	Amino acid binding protein	0	0	Cellular Amino Acids and Derivative Metabolic Process
VIT_00s0225g00130	0.0494224	-0.687559	Alanine transaminase.	0	vv10251Glutamate_metabolism vv10252Alanine_and_aspartate_metabolism vv10710Carbon_fixation	Cellular Amino Acids and Derivative Metabolic Process
VIT_09s0018g01870	0.0400795	0.916361	D-3-phosphoglycerate dehydrogenase, chloroplast precursor (3-PGDH)	0	vv10260Glycine_serine_and_threonine_metabolism	Cellular Amino Acids and Derivative Metabolic Process
VIT_11s0037g00070	0.266181	1.27554	Aldehyde Dehydrogenase (VvALDHI1B1)	Zhang, 2012	vv10220Urea_cycle_and_metabolism_of_amino_groups vv50101Channels_and_pores	Cellular Amino Acids and Derivative Metabolic Process
VIT_08s0007g00900	-0.282276	1.56515	Tropinone reductase	0	vv10220Urea_cycle_and_metabolism_of_amino_groups	Cellular Amino Acids and Derivative Metabolic Process
VIT_10s0116g00740	-0.829364	-1.51279	Serine carboxypeptidase-like 32	0	0	Cellular Homeostasis
VIT_03s0017g01690	0.0352034	-0.721751	CIP1 (COP1-interacting protein 4)	0	vv24120Ubiquitin_mediated_proteolysis	Cellular Homeostasis
VIT_16s0100g00510	-0.140088	-0.644068	F-box family protein	0	0	Cellular Homeostasis
VIT_13s0074g00470	-0.370248	1.25759	OTU cysteine protease	0	0	Cellular Homeostasis
VIT_16s0050g00480	-1.00948	-1.91675	CYP715A1	0	0	Cellular Process
VIT_19s0015g01750	-0.263507	-1.29033	WD-40 repeat	0	0	Cellular Process
VIT_14s0128g00920	-0.422833	-1.28343	Germin-like protein 3 [Vitis vinifera]	0	0	Cellular Process
VIT_14s0128g01000	-0.258886	-1.24038	Germin-like protein 3 [Vitis vinifera]	0	0	Cellular Process
VIT_04s0008g05510	-0.30893	-1.21811	SYNC1 protein, related	0	0	Cellular Process
VIT_07s0005g03310	-0.58189	-0.934171	Cofilin	0	vv44810Regulation_of_actin_cytoskeleton	Cellular Process
VIT_18s0122g01400	0.0419185	0.68618	Exostosin family protein	0	vv11030Glycan_structures-biosynthesis1	Cellular Process
VIT_05s0124g00460	0.303661	1.4205	Ankyrin repeat protein family	0	vv50108Accessory_factors_involved_in_transport	Cellular Process
VIT_11s0016g05230	0.310811	1.58245	Allyl alcohol dehydrogenase	0	0	Cellular Process
VIT_19s0014g03130	-0.857457	-1.47936	Stem-specific protein TSJT1	Kosch MybA1 skin	0	Developmental Process
VIT_07s0005g00660	-0.00640396	-1.03272	Late embryogenis abundant protein 5	0	0	Developmental Process
VIT_08s0007g01650	-0.417074	-0.814382	Auxin-independent growth promoter	0	0	Developmental Process
VIT_10s0003g02460	0.389015	-0.750773	SRG1 (senescence-related gene 1) oxidoreductase	0	0	Developmental Process
VIT_10s0003g02470	0.142135	-0.698356	SRG1 (senescence-related gene 1) oxidoreductase	0	0	Developmental Process
VIT_08s0032g00760	0.156639	-1.04034	Translation initiation factor eIF-2 beta subunit	0	vv23013RNA_transport	DNA/RNA Metabolic Process
VIT_06s0004g00820	0.181236	2.73524	Ribosomal protein S2; Squalene/phytoene synthase	0	vv23010Ribosome	DNA/RNA Metabolic Process
VIT_07s0151g00260	-1.04828	-1.51608	Quinone-oxidoreductase, Chloroplast	0	vv10190Oxidative_phosphorylation vv50134Primary_active_transporter_cat_D1	Generation of Energy
VIT_04s0008g03770	-0.190085	-0.845525	Aspartate aminotransferase P1	0	vv10252Alanine_and_aspartate_metabolism vv10272Cysteine_metabolism vv10330Arginine_and_proline_metabolism vv10350Tyrosine_metabolism vv10360Phenylalanine_metabolism vv10400Phenylalanine_tyrosine_and_tryptophan_biosynthesis vv10710Carbon_fixation vv10950Alkaloid_biosynthesis_I	Generation of Energy
VIT_12s0059g00760	0.411227	1.01631	Adenosine 5' phosphosulfate reductase	0	vv10920Sulfur_metabolism	Generation of Energy
VIT_09s0054g01220	-0.550482	-1.37967	Cycloartenol synthase	0	vv10100Biosynthesis_of_steroids	Lipid Metabolic Process
VIT_10s0003g04230	-0.880745	-1.27323	Lipase class 3	0	0	Lipid Metabolic Process
VIT_09s0002g01080	0.0321543	-1.13655	Lipoxygenase (VvLOXO)	Podolyan, 2010	vv10592alpha-Linolenic_acid_metabolism	Lipid Metabolic Process
VIT_11s0016g00600	-0.141062	0.643486	Beta-ketoacyl ACP synthase, plastidic	0	vv10061Fatty_acid_biosynthesis	Lipid Metabolic Process
VIT_11s0118g00310	0.380957	1.2707	1,2-diacylglycerol 3-beta-galactosyltransferase	0	vv10561Glycerolipid_metabolism	Lipid Metabolic Process
VIT_04s0023g03810	0.474398	1.27586	Jasmonate O-methyltransferase	0	vv10592alpha-Linolenic_acid_metabolism	Lipid Metabolic Process
VIT_18s0001g04080	0.407466	1.41292	Sesquiterpene synthase	0	vv10100Biosynthesis_of_steroids vv10900Terpenoid_biosynthesis	Lipid Metabolic Process
VIT_08s0007g01940	0.0780393	1.4424	UDP-sulfoquinovose:DAG sulfoquinovosyltransferase	0	vv10561Glycerolipid_metabolism	Lipid Metabolic Process
VIT_06s0080g00330	0.0140059	2.25921	Esterase/lipase/thioesterase family protein	0	0	Lipid Metabolic Process
VIT_05s0049g00840	-0.973739	-2.35861	No hit	0	0	No Hit
VIT_05s0049g00770	-1.04351	-1.95825	No hit	0	0	No Hit
VIT_05s0049g00780	-1.06087	-1.26903	No hit	Kosch MybA1 berry	0	No Hit
VIT_16s0013g00320	-0.27173	-1.14227	No hit	0	0	No Hit
VIT_03s0063g01760	-0.885366	-1.13089	No hit	0	0	No Hit
VIT_13s0019g05350	-0.982416	-1.09844	No hit	0	0	No Hit
VIT_05s0049g00570	-0.246377	-1.0837	Unknown	0	0	No Hit
VIT_01s0011g01350	0.0593093	-1.0477	No hit	0	0	No Hit
VIT_08s0056g01600	-0.214988	-1.01937	No hit	0	0	No Hit
VIT_08s0040g02190	-0.419697	-1.00233	Unknown	0	0	No Hit
VIT_05s0049g00610	-0.908906	-0.986686	No hit	0	0	No Hit
VIT_16s0050g01230	-0.517112	-0.837606	No hit	0	0	No Hit
VIT_11s0149g00060	-0.276228	-0.766163	Unknown	0	0	No Hit
VIT_14s0066g02610	-0.170048	-0.761429	Unknown	0	0	No Hit
VIT_08s0007g04500	-0.151934	1.23112	No hit	0	0	No Hit
VIT_17s0000g00200	-0.943972	-1.70982	Ethylene-responsive transcription factor ERF114	0	vv30008Ethylene_signaling vv60003AP2_EREBP	Response to Hormone Stimulus
VIT_12s0034g02150	-0.622632	-1.36422	ORG2 (OBP3-responsive gene 2)	0	vv30011Jasmonate_signaling vv60011BHLH	Response to Hormone Stimulus
VIT_07s0005g05960	-0.72807	-1.29108	Cytokinin dehydrogenase 5 precursor	0	vv10908Zeatin_biosynthesis	Response to Hormone Stimulus
VIT_03s0180g00280	-0.707144	-1.26905	Indole-3-acetate beta-glucosyltransferase	0	vv11002Auxin_biosynthesis	Response to Hormone Stimulus
VIT_11s0016g04490	-0.797415	-1.17767	IAA16	0	vv30003Auxin_signaling vv60008AUXIAA	Response to Hormone Stimulus
VIT_03s0063g00460	-0.919572	-1.08389	ERF/AP2 Gene Family (VvERF117)	Licausi, 2010	vv30008Ethylene_signaling vv60003AP2_EREBP	Response to Hormone Stimulus
VIT_16s0100g00400	-0.796484	-1.08295	ERF/AP2 Gene Family (VvERF019),VvDREB25	Licausi, 2010	vv30008Ethylene_signaling vv60003AP2_EREBP	Response to Hormone Stimulus
VIT_01s0026g00820	-0.685812	-1.06195	IAA-amino acid hydrolase 1 (ILR1)	0	vv11002Auxin_biosynthesis	Response to Hormone Stimulus
VIT_16s0100g00380	-0.188089	-1.04928	ERF/AP2 (VvERF022),VvDREB23	Licausi, 2010	vv30008Ethylene_signaling vv60003AP2_EREBP	Response to Hormone Stimulus
VIT_13s0067g01960	-0.445361	-0.965879	VvDREB19	0	vv30008Ethylene_signaling vv60003AP2_EREBP	Response to Hormone Stimulus
VIT_01s0150g00120	-0.293657	-0.898386	ERF/AP2 (VvERF112)	Licausi, 2010	vv30008Ethylene_signaling vv60003AP2_EREBP	Response to Hormone Stimulus
VIT_19s0014g04940	-0.121773	-0.882725	Chitin-inducible gibberellin-responsive protein 1	0	vv30010Gibberellin_signaling vv60032GRAS	Response to Hormone Stimulus
VIT_07s0104g00930	-0.0155969	-0.812816	Gibberellin receptor GID1L2	0	vv30010Gibberellin_signaling	Response to Hormone Stimulus
VIT_08s0040g01520	0.0329967	-0.802271	Indole-3-acetate beta-glucosyltransferase	0	vv11002Auxin_biosynthesis	Response to Hormone Stimulus
VIT_13s0019g02200	0.434426	-0.796962	Protein phosphatase 2CA AHG3 PP2CA (VvPP2C-3)	Gambetta, 2010	vv30001ABA_signaling	Response to Hormone Stimulus
VIT_06s0004g07550	-0.468961	-1.28465	Wound-induced protein WI12	0	0	Response to Stress
VIT_14s0068g00300	-0.0802815	-1.27075	ABRC5	0	0	Response to Stress
VIT_18s0001g03620	-0.558982	-1.12106	Avr9/Cf-9 rapidly elicited protein 284	0	0	Response to Stress
VIT_18s0001g15660	-0.511344	-1.11242	Pathogen-related	0	0	Response to Stress
VIT_04s0079g00810	-0.52016	-1.0648	Cold induced protein	Kosch MybA1 skin/berry	0	Response to Stress
VIT_15s0024g00400	-0.462412	-1.04453	R protein MLA10	0	vv34627R_proteins_from_Plant-pathogen_interaction	Response to Stress
VIT_07s0197g00240	0.0608994	-1.04362	R protein disease resistance protein	0	vv34627R_proteins_from_Plant-pathogen_interaction	Response to Stress
VIT_06s0004g01240	-0.236453	-0.92597	Peroxidase	0	vv10360Phenylalanine_metabolism vv10680Methane_metabolism	Response to Stress
VIT_07s0130g00220	0.228537	-0.638998	Peroxidase ATP32, class III	0	vv10360Phenylalanine_metabolism vv10680Methane_metabolism	Response to Stress
VIT_07s0104g01100	-0.215569	0.877753	Peroxidase	0	vv10360Phenylalanine_metabolism vv10680Methane_metabolism	Response to Stress
VIT_16s0039g01770	-0.590418	2.47848	Major pollen allergen Car b 1 isoforms 1A and 1B	0	0	Response to Stress
VIT_13s0067g00680	-0.254229	-1.45702	Cinnamyl alcohol dehydrogenase	0	vv10940Phenylpropanoid_biosynthesis	Secondary Metabolic Process
VIT_02s0025g02920	-0.758935	-1.37556	caffeic acid 3-O-methyltransferase	0	vv10941Flavonoid_biosynthesis	Secondary Metabolic Process
VIT_07s0031g01380	-0.548998	-1.36683	ferulate 5-hydroxylase	0	vv10940Phenylpropanoid_biosynthesis	Secondary Metabolic Process
VIT_10s0003g00470	-0.701625	-1.32058	Isoflavone methyltransferase/ Orcinol O-methyltransferase 1 oomt1	0	vv10943Isoflavonoid_biosynthesis	Secondary Metabolic Process
VIT_18s0001g05230	-0.909791	-1.2181	Valencene synthase (VvTPS13)	Martin, 2010	vv10900Terpenoid_biosynthesis	Secondary Metabolic Process
VIT_13s0064g00270	-0.342736	-1.13793	Cinnamyl alcohol dehydrogenase	0	vv10940Phenylpropanoid_biosynthesis	Secondary Metabolic Process
VIT_12s0034g00130	0.574295	-0.873484	Anthocyanidin 3-O-glucosyltransferase	0	vv10942Anthocyanin_biosynthesis	Secondary Metabolic Process
VIT_12s0028g00930	0.0122294	-0.802179	Glutathione S-transferase (VvGST3)	0	vv10480Glutathione_metabolism	Secondary Metabolic Process
VIT_18s0122g00640	0.197763	-0.692397	Cinnamoyl-CoA reductase	0	vv10940Phenylpropanoid_biosynthesis	Secondary Metabolic Process
VIT_03s0017g02000	-0.378945	-0.69034	Anthocyanidin 3-O-glucosyltransferase	0	vv10942Anthocyanin_biosynthesis	Secondary Metabolic Process
VIT_15s0046g01170	0.207436	-0.638649	dihydroflavonol 4-reductase (dihydrokaempferol 4-reductase)	0	vv10941Flavonoid_biosynthesis	Secondary Metabolic Process
VIT_00s0346g00080	0.35632	0.825285	Sinapyl alcohol dehydrogenase	0	vv10940Phenylpropanoid_biosynthesis	Secondary Metabolic Process
VIT_03s0180g00200	0.178255	0.889547	Limonoid UDP-glucosyltransferase (VvGT2)	0	vv10940Phenylpropanoid_biosynthesis	Secondary Metabolic Process
VIT_14s0068g00920	-0.0207352	0.891008	chalcone synthase 2	0	vv10941Flavonoid_biosynthesis	Secondary Metabolic Process
VIT_13s0019g01160	0.163599	0.925552	Cinnamoyl-CoA reductase	0	vv10940Phenylpropanoid_biosynthesis	Secondary Metabolic Process
VIT_08s0007g02670	0.161741	0.974961	Secoisolariciresinol dehydrogenase	0	vv10940Phenylpropanoid_biosynthesis	Secondary Metabolic Process
VIT_18s0001g02350	0.064448	1.09039	Laccase	0	vv11000Single_reactions vv50109Incompletely_characterized_transport_systems	Secondary Metabolic Process
VIT_18s0001g13340	0.0967439	1.13388	Purple acid phosphatase 32- ATPAP32/PAP32	0	vv10740Riboflavin_metabolism	Secondary Metabolic Process
VIT_08s0007g02690	0.1369	1.18409	Secoisolariciresinol dehydrogenase	0	vv10940Phenylpropanoid_biosynthesis	Secondary Metabolic Process
VIT_13s0019g02940	0.738174	1.26424	Cis-zeatin O-beta-D-glucosyltransferase	0	vv10908Zeatin_biosynthesis	Secondary Metabolic Process
VIT_07s0005g03150	0.306183	1.29445	flavanone 3-hydroxylase	0	vv10941Flavonoid_biosynthesis	Secondary Metabolic Process
VIT_18s0001g11320	0.46603	1.30489	Ent-kaurene oxidase	0	vv10904Diterpenoid_biosynthesis	Secondary Metabolic Process
VIT_15s0021g02190	0.228512	1.53641	(9`,10`) cleavage dioxygenase (CCD7; MAX3) (VvCCD7)	Young, 2012	vv10906Carotenoid_biosynthesis	Secondary Metabolic Process
VIT_04s0008g03380	0.111453	1.53733	(13,14) cleavage dioxygenase (CCD8; MAX4) (VvCCD8)	Young, 2012	vv10906Carotenoid_biosynthesis	Secondary Metabolic Process
VIT_04s0008g01100	0.416722	1.66175	cytochrome P450 (CYP711A1; MAX1) (VvMAX1)	Young, 2012	0	Secondary Metabolic Process
VIT_01s0011g06290	0.220572	1.69069	Purple acid phosphatase 3 ATPAP3/PAP3	0	vv10740Riboflavin_metabolism	Secondary Metabolic Process
VIT_00s0555g00020	0.641109	1.99128	flavonoid 3-monooxygenase	0	vv10941Flavonoid_biosynthesis	Secondary Metabolic Process
VIT_07s0151g01040	0.453405	2.14052	Ent-copalyl diphosphate synthase (VvTPS67)	Martin, 2010	vv10904Diterpenoid_biosynthesis	Secondary Metabolic Process
VIT_19s0090g00140	-0.0263651	2.65386	5-alpha-taxadienol-10-beta-hydroxylase	0	vv10904Diterpenoid_biosynthesis	Secondary Metabolic Process
VIT_13s0156g00590	-0.908687	-1.37176	S-receptor kinase	0	0	Signal Transduction
VIT_14s0068g01360	-0.0964087	-1.20296	GEM-like protein 5	0	0	Signal Transduction
VIT_01s0010g03010	-0.76733	-1.18753	Calcium-binding EF-hand	0	vv34626Plant-pathogen_interaction	Signal Transduction
VIT_06s0004g06840	-0.450192	-1.09639	Protein phosphatase 2C (VvPP2C-5)	Gambetta, 2010	0	Signal Transduction
VIT_01s0150g00510	-0.2681	-0.970104	Protein phosphatase 2C	0	0	Signal Transduction
VIT_01s0011g05580	-0.128496	-0.708428	Atypical receptor kinase MARK	0	0	Signal Transduction
VIT_00s1430g00010	0.578538	-0.666244	Protein kinase	0	0	Signal Transduction
VIT_08s0056g00290	-0.288846	-0.633579	Calcium-binding protein CML	0	vv34626Plant-pathogen_interaction	Signal Transduction
VIT_07s0031g03040	0.32749	-0.582719	Calmodulin-binding protein	0	0	Signal Transduction
VIT_07s0031g03030	0.133023	-0.541834	Calmodulin-binding protein	0	0	Signal Transduction
VIT_14s0066g01540	-0.0718671	1.19247	Serine/threonine kinase SYMRK	0	0	Signal Transduction
VIT_08s0007g08750	-0.777558	-1.48963	Heat shock transcription factor B3	0	vv60037HSF	Transcription Factor Activity
VIT_00s0203g00110	-0.404842	-1.25662	Jumonji (jmjC)	0	vv60038Jumonji	Transcription Factor Activity
VIT_06s0061g00780	-0.945278	-1.19714	Zinc finger (C2H2 type) family	0	vv60017C2H2	Transcription Factor Activity
VIT_14s0068g01770	-0.483741	-1.14932	WRKY Transcription Factor (VvWRKY43)	0	vv60066WRKY	Transcription Factor Activity
VIT_17s0000g09790	0.370633	-1.141	BT1 (BTB and TAZ domain protein 1)	0	vv60060TAZ	Transcription Factor Activity
VIT_07s0005g01950	-0.525607	-1.11608	myb domain protein 78	0	vv60044MYB	Transcription Factor Activity
VIT_01s0026g00850	-0.04912	-1.10234	Zinc finger protein 5	0	vv60017C2H2	Transcription Factor Activity
VIT_19s0014g04670	-0.280358	-1.07949	basic helix-loop-helix (bHLH) family	0	vv60011BHLH	Transcription Factor Activity
VIT_12s0028g02520	0.593364	-1.01889	TCP family transcription factor 4	0	vv60061TCP	Transcription Factor Activity
VIT_15s0046g01140	-0.315295	-1.01091	WRKY Transcription Factor (VvWRKY47)	0	vv60066WRKY	Transcription Factor Activity
VIT_19s0090g00840	-0.673684	-1.00917	WRKY Transcription Factor (VvWRKY55)	0	vv60066WRKY	Transcription Factor Activity
VIT_13s0156g00390	0.191889	-0.981635	myb family	0	vv60029G2-like	Transcription Factor Activity
VIT_07s0005g01360	-0.570784	-0.936122	Zinc finger (C3HC4-type ring finger)	0	vv60078Other_zf-C3HC4	Transcription Factor Activity
VIT_13s0156g00370	0.082341	-0.929643	myb family	0	vv60029G2-like	Transcription Factor Activity
VIT_02s0025g03020	-0.0553157	-0.904652	NAC domain-containing protein (VvNAC25)	Wang, 2013	vv60046NAC	Transcription Factor Activity
VIT_15s0046g02190	0.122318	-0.778927	WRKY Transcription Factor (VvWRKY49)	0	vv34626Plant-pathogen_interaction vv60066WRKY	Transcription Factor Activity
VIT_08s0040g00870	-0.0332318	-0.628075	Basic Leucine Zipper Transcription Factor (VvbZIP24)	0	vv60012BZIP	Transcription Factor Activity
VIT_18s0001g15270	-0.0551053	-0.599118	SCL1 (scarecrow-like 1)	0	vv60032GRAS	Transcription Factor Activity
VIT_17s0000g02650	0.401523	0.838943	myb domain protein 7	0	vv60044MYB	Transcription Factor Activity
VIT_04s0008g01830	-0.410068	1.23823	myb domain protein 32	0	vv60044MYB	Transcription Factor Activity
VIT_18s0001g03310	0.182511	1.34113	Scarecrow transcription factor family	0	vv60032GRAS	Transcription Factor Activity
VIT_13s0019g00500	-0.855397	-1.47722	Nodulin MtN21 family	0	vv50122Porters_cat_7_to_17	Transport
VIT_11s0016g04160	-0.477307	-1.46923	Sulfate transporter 3.5	0	vv50124Porters_cat_30_to_64	Transport
VIT_00s0477g00030	-0.01087	-1.43138	MATE efflux family protein ripening responsive	0	vv50125Porters_cat_66_to_94	Transport
VIT_08s0056g00780	-0.371717	-1.28152	MATE efflux family protein	0	vv50125Porters_cat_66_to_94	Transport
VIT_10s0116g01860	-0.0694917	-1.21448	MATE efflux family protein	0	vv50125Porters_cat_66_to_94	Transport
VIT_18s0001g07320	-0.451178	-1.17556	2-oxoglutarate/malate carrier protein, Mitochondrial	0	vv50123Porters_cat_18_to_29	Transport
VIT_12s0035g01820	-0.297814	-1.1168	Proton-dependent oligopeptide transport (POT) family protein	Kosch MybA1 skin	vv50122Porters_cat_7_to_17	Transport
VIT_06s0004g04010	-0.179998	-0.893105	Exocyst subunit EXO70 H7	0	vv50111Tethering_factors	Transport
VIT_03s0038g04260	0.399494	-0.780468	Chloride channel protein CLC-e	0	vv50124Porters_cat_30_to_64	Transport
VIT_14s0083g00740	-0.0673906	-0.747752	Amino acid permease	0	vv50123Porters_cat_18_to_29	Transport
VIT_16s0050g01290	-0.435683	-0.647936	Metal transporter CNNM4 (Cyclin-M4)	0	vv50109Incompletely_characterized_transport_systems	Transport
VIT_01s0026g01590	-0.41075	-0.614592	Non phototropic hypocotyl 1-like	0	vv50101Channels_and_pores	Transport
VIT_05s0049g00920	0.498598	0.674079	Inorganic phosphate transporter 1-4	0	vv50121Porters_cat_1_to_6	Transport
VIT_06s0004g04700	0.143778	0.76268	Outer envelope protein 16	0	vv50101Channels_and_pores	Transport
VIT_07s0104g01730	-0.0453224	0.818637	HAK5 (High affinity K+ transporter 5)	0	vv50125Porters_cat_66_to_94	Transport
VIT_01s0010g02440	0.218753	0.91315	ABC Transporter (VvMRP1 - VvABCC1)	Çak_r, 2013	vv52010ABC_transporters	Transport
VIT_05s0062g01110	0.194595	0.953245	15-cis-_-carotene isomerase (Z-ISO) (VvZISO1)	Young, 2012	vv50109Incompletely_characterized_transport_systems	Transport
VIT_18s0001g11280	0.604963	0.997694	Nitrate transporter 1:2	0	vv50122Porters_cat_7_to_17	Transport
VIT_16s0098g00690	0.467925	1.00118	Major Facilitator Superfamily	0	vv50121Porters_cat_1_to_6	Transport
VIT_01s0011g01280	-0.264332	1.00327	Zinc transporter ZIP5	0	vv50121Porters_cat_1_to_6	Transport
VIT_10s0116g01610	-0.148114	1.00977	Monocopper oxidase SKS4 (SKU5 Similar 4)	0	vv50109Incompletely_characterized_transport_systems	Transport
VIT_14s0006g02890	0.146357	1.37198	ATSYTE/NTMC2T3.2/NTMC2TYPE3.2/SYTE	0	vv50109Incompletely_characterized_transport_systems	Transport
VIT_04s0008g04790	0.454736	1.47579	ABC Transporter (VvPDR29 - VvABCG59)	Çak_r, 2013	vv52010ABC_transporters	Transport
VIT_11s0016g05330	0.0949548	1.48138	SPX2 (SYG1/Pho81/XPR1) domain-containing protein SPX2	0	vv50125Porters_cat_66_to_94	Transport
VIT_07s0005g03290	0.363338	1.60818	Inorganic phosphate transporter 1-4	0	vv50121Porters_cat_1_to_6	Transport
VIT_05s0049g00800	-0.622931	-1.91136	Unknown protein	Kosch MybA1 berry	0	Unknown Protein
VIT_01s0011g02390	-0.786013	-1.56144	Unknown	0	0	Unknown Protein
VIT_13s0067g02050	0.170856	-1.24529	Unknown protein	0	0	Unknown Protein
VIT_10s0071g00810	0.0574166	-1.21651	Binding	0	0	Unknown Protein
VIT_11s0016g02980	-0.0328404	-1.21401	Unknown protein	0	0	Unknown Protein
VIT_12s0028g03560	-0.34256	-1.20388	Unknown protein	0	0	Unknown Protein
VIT_12s0028g01720	-0.621822	-1.14288	Unknown	0	0	Unknown Protein
VIT_08s0007g01360	0.225054	-1.08673	Unknown protein	0	0	Unknown Protein
VIT_13s0074g00350	-0.198698	-1.08207	Unknown	0	0	Unknown Protein
VIT_10s0071g00840	0.201545	-1.0248	Unknown protein	0	0	Unknown Protein
VIT_13s0019g03910	-0.421153	-0.989401	Unknown	0	0	Unknown Protein
VIT_13s0156g00150	-0.62949	-0.894306	Unknown	0	0	Unknown Protein
VIT_01s0026g01430	-0.20102	-0.79274	Unknown protein	0	0	Unknown Protein
VIT_06s0004g02830	0.108767	-0.735311	Unknown protein	0	0	Unknown Protein
VIT_07s0005g01050	0.393146	0.821026	Unknown protein	0	0	Unknown Protein
VIT_06s0004g00960	0.340915	0.977006	Unknown	0	0	Unknown Protein
VIT_06s0004g01560	-0.0232445	1.69239	Unknown	0	0	Unknown Protein
VIT_00s0179g00330	-0.273862	2.30228	Unknown protein	0	0	Unknown Protein
VIT_02s0012g00150	-0.370043	-1.35991	NAK-type protein kinase	0	0	#N/A
VIT_08s0007g02850	-0.779927	-1.27686	F-box family protein	0	0	#N/A
VIT_09s0002g08860	-0.345998	-1.17125	Kelch repeat-containing F-box family protein	0	0	#N/A
VIT_12s0059g02530	-0.108519	-1.06094	fringe-related protein	0	0	#N/A
VIT_04s0069g01010	-0.781023	-1.03316	Harpin-induced protein	0	0	#N/A
VIT_05s0077g01090	-0.723362	-1.01777	RKF2 (receptor-like serine/threonine kinase 2)	0	0	#N/A
VIT_18s0001g00840	-0.683684	-1.00797	Syringolide-induced protein 14-1-1	0	0	#N/A
VIT_10s0003g00390	-0.178653	-0.905586	Glutaredoxin	0	0	#N/A
VIT_00s0487g00010	-0.0208445	-0.903321	Disease resistance protein (TIR-NBS-LRR class)	0	0	#N/A
VIT_16s0098g01700	-0.283388	-0.78606	Epoxide hydrolase	0	0	#N/A
VIT_03s0063g00180	-0.329283	-0.745348	U-box domain-containing protein	0	0	#N/A
VIT_01s0011g00420	-0.172642	-0.728023	RPK1 (receptor-like protein kinase 1)	0	0	#N/A
VIT_15s0046g01160	0.15878	-0.719577	NADPH HC toxin reductase	0	0	#N/A
VIT_02s0025g00350	0.100507	-0.687642	Heavy-metal-associated domain-containing protein	0	0	#N/A
VIT_01s0011g04140	0.560607	-0.585889	Octicosapeptide/Phox/Bem1p (PB1) domain-containing protein	0	0	#N/A
VIT_12s0059g01400	0.235232	0.866196	Tyrosine specific protein phosphatase	0	0	#N/A
VIT_09s0002g07530	0.193828	0.926014	Tetratricopeptide helical	0	0	#N/A
VIT_12s0059g00830	-0.000999583	0.969785	Dirigent protein pDIR10	0	0	#N/A
VIT_13s0158g00080	0.327973	1.08389	Serine carboxypeptidase	0	0	#N/A
VIT_05s0020g01310	0.0609702	1.2999	SRG1 (senescence-related gene 1)	0	0	#N/A
VIT_08s0007g04100	0.819983	1.36244	CYPLXXVIA2	0	0	#N/A
VIT_08s0007g04120	0.774353	1.36574	CYPLXXVIA2	0	0	#N/A
VIT_18s0001g14990	-0.147143	1.89406	Dual-specific kinase DSK1	0	0	#N/A
